# Supplementary material for: 2-(5-Bromo-3-methyl­sulfinyl-1-benzofuran-2-yl)acetic acid
Source: Acta Crystallogr Sect E Struct Rep Online. 2009 Mar 11;65(Pt 4):o726. doi: 10.1107/S1600536809008101 (PMC2968847; doi:10.1107/S1600536809008101)
Supplement: Supplementary file 2 [file e-65-0o726-Isup2.hkl]

# 
# h,k,l, Fc-squared, Fo-squared, sigma(Fo-squared) and status flag 
# 
data_I
_shelx_title ' 08ZYS IN PBCA' 
_shelx_refln_list_code          4 
_shelx_F_calc_maximum      351.32 
_exptl_crystal_F_000      1264.00 
_reflns_d_resolution_high  0.7828 
 
loop_ 
 _symmetry_equiv_pos_as_xyz 
 'x, y, z' 
 '-x+1/2, -y, z+1/2' 
 'x+1/2, -y+1/2, -z' 
 '-x, y+1/2, -z+1/2' 
 '-x, -y, -z' 
 'x-1/2, y, -z-1/2' 
 '-x-1/2, y-1/2, z' 
 'x, -y-1/2, z-1/2' 
 
_cell_length_a     7.7646 
_cell_length_b    16.3040 
_cell_length_c    18.9930 
_cell_angle_alpha  90.000 
_cell_angle_beta   90.000 
_cell_angle_gamma  90.000 
 
_shelx_F_squared_multiplier     1.000 
 
loop_ 
 _refln_index_h 
 _refln_index_k 
 _refln_index_l 
 _refln_F_squared_calc 
 _refln_F_squared_meas 
 _refln_F_squared_sigma 
 _refln_observed_status 
   2   0   0    18592.42    19017.23    414.15 o 
   4   0   0    21657.03    22071.80    344.02 o 
   6   0   0     9672.64     9584.45    157.76 o 
   2   1   0     7394.50     6951.90    109.50 o 
   4   1   0     6036.94     6711.07     89.58 o 
   6   1   0      669.15      723.34     23.40 o 
   8   1   0      566.00      648.72     48.56 o 
   0   2   0    23559.50    20215.71    441.64 o 
   2   2   0      312.48      358.40     10.96 o 
   4   2   0      547.49      546.08     19.40 o 
   6   2   0     3818.39     4129.95     70.26 o 
   8   2   0        1.32        5.36     18.32 o 
   2   3   0    56345.32    48259.43    524.10 o 
   4   3   0     5535.10     5562.04     92.65 o 
   6   3   0     4064.67     3893.70     72.57 o 
   8   3   0     1707.91     1779.11     86.46 o 
   0   4   0     9864.93     9060.62    557.09 o 
   2   4   0      740.51      838.07     18.27 o 
   4   4   0     1003.63     1019.95     21.32 o 
   6   4   0     2481.75     2470.86     42.63 o 
   8   4   0       46.40       -0.25     19.39 o 
   2   5   0    38343.73    37604.61    409.37 o 
   4   5   0    11700.72    11875.87    133.73 o 
   6   5   0       34.00       33.82     14.06 o 
   8   5   0      409.61      459.52     28.49 o 
   0   6   0     6389.61     6721.92    108.51 o 
   2   6   0     2625.25     2620.70     32.86 o 
   4   6   0    10583.34    10034.17    132.25 o 
   6   6   0     1576.61     1547.86     56.22 o 
   8   6   0      353.55      313.00     29.47 o 
   2   7   0     4945.24     5135.90     60.45 o 
   4   7   0     1962.92     2043.14     44.57 o 
   6   7   0     5730.69     5484.88    128.28 o 
   8   7   0      765.68      692.89     57.73 o 
   0   8   0    11697.81    10702.58    171.66 o 
   2   8   0     1168.93     1287.80     20.34 o 
   4   8   0     1511.52     1523.56     25.70 o 
   6   8   0       55.83       67.25     21.35 o 
   8   8   0        4.70        8.01     25.17 o 
   2   9   0     2616.85     2702.29     51.52 o 
   4   9   0     1089.88     1234.53     27.29 o 
   6   9   0      203.74      288.90     36.65 o 
   8   9   0       53.63       56.46     28.18 o 
   0  10   0     4267.03     3858.55     69.32 o 
   2  10   0     7410.93     7189.15     87.97 o 
   4  10   0      497.47      465.44     25.06 o 
   6  10   0      723.00      749.14     35.95 o 
   8  10   0     1176.40     1248.21     49.23 o 
   2  11   0     8030.08     7685.92     90.93 o 
   4  11   0        6.04       18.56     13.67 o 
   6  11   0     3304.85     3149.65     68.35 o 
   8  11   0      414.36      390.91     35.95 o 
   0  12   0     3991.39     3807.52     81.55 o 
   2  12   0     1868.85     1991.57     37.00 o 
   4  12   0     5830.73     5569.60     81.93 o 
   6  12   0      128.59      186.14     27.53 o 
   8  12   0       42.85       58.18     31.75 o 
   2  13   0      160.50      148.80     15.62 o 
   4  13   0       88.56       97.23     17.07 o 
   6  13   0       24.60       31.19     37.11 o 
   0  14   0       11.46      -24.74     25.66 o 
   2  14   0      941.30      878.95     26.60 o 
   4  14   0      737.85      806.35     54.06 o 
   6  14   0      339.86      306.96     32.71 o 
   2  15   0     2887.75     2765.20     49.35 o 
   4  15   0     2085.79     2096.66     88.42 o 
   6  15   0      273.05      247.36     32.71 o 
   0  16   0      168.61      139.27     32.99 o 
   2  16   0       66.87       63.20     27.03 o 
   4  16   0       21.29       52.43     25.82 o 
   6  16   0      117.05       27.80     62.76 o 
   2  17   0     1504.88     1464.19     70.55 o 
   4  17   0       17.05       24.74     34.82 o 
   0  18   0     3975.60     3973.87    116.37 o 
   2  18   0      253.08      298.09     27.84 o 
   4  18   0      964.27      939.18     59.56 o 
   2  19   0      284.48      248.90     29.43 o 
   4  19   0       27.83      -24.74     42.15 o 
   0  20   0       53.11       -2.75     39.40 o 
   2  20   0      125.13      115.45     43.06 o 
   1   1   1      834.51      876.81      9.15 o 
   2   1   1    35629.63    33696.98    327.48 o 
   3   1   1     1093.68     1169.84     15.15 o 
   4   1   1    17019.13    18145.01    178.98 o 
   5   1   1       13.75       23.69      7.13 o 
   6   1   1      283.91      265.24     15.71 o 
   7   1   1      814.78      859.21     19.56 o 
   8   1   1      413.68      382.44     58.18 o 
   9   1   1      156.30      152.22     26.84 o 
   0   2   1     1181.57     1205.64     20.10 o 
   1   2   1     7192.95     7065.07     55.46 o 
   2   2   1      573.36      536.97     12.83 o 
   3   2   1     2303.73     2458.82     30.68 o 
   4   2   1     3573.83     3656.52     48.97 o 
   5   2   1      322.40      339.81     13.21 o 
   6   2   1     2147.66     2129.02     26.98 o 
   7   2   1     2773.83     2724.58     33.97 o 
   8   2   1      131.66      168.04     20.80 o 
   9   2   1        0.34        3.73     31.95 o 
   1   3   1     3724.77     3904.18     29.65 o 
   2   3   1       56.40       78.45      3.71 o 
   3   3   1      261.98      347.08      8.92 o 
   4   3   1     4274.26     4569.15     49.40 o 
   5   3   1     3950.49     4135.58     46.61 o 
   6   3   1       17.70       17.91      9.86 o 
   7   3   1       90.83       80.61     11.02 o 
   8   3   1      561.00      574.87     18.54 o 
   9   3   1       36.27       42.35     26.54 o 
   0   4   1   123424.90    90409.43   1136.40 o 
   1   4   1     6405.91     6768.20     48.06 o 
   2   4   1     7574.79     7599.04     69.70 o 
   3   4   1       83.27      108.31      5.83 o 
   4   4   1    11306.66    11750.15    118.56 o 
   5   4   1     2440.21     2566.95     32.18 o 
   6   4   1     3449.21     3501.08     42.58 o 
   7   4   1      793.25      782.65     20.27 o 
   8   4   1        8.59        2.94     13.91 o 
   9   4   1       39.87       55.53     19.20 o 
   1   5   1      324.53      351.37      5.43 o 
   2   5   1     1389.34     1428.47     13.31 o 
   3   5   1     1072.40     1086.50     12.60 o 
   4   5   1        5.96        9.81      5.41 o 
   5   5   1     3322.03     3294.78     33.21 o 
   6   5   1       38.80       70.22     11.28 o 
   7   5   1      238.03      203.04     15.65 o 
   8   5   1       10.64        4.63     17.13 o 
   9   5   1      524.71      530.07     24.92 o 
   0   6   1     1735.83     1805.85     27.86 o 
   1   6   1       83.16       57.32      6.80 o 
   2   6   1      707.90      543.02      7.43 o 
   3   6   1      618.49      509.84     11.53 o 
   4   6   1      188.66      218.73      7.59 o 
   5   6   1      417.93      451.27     11.37 o 
   6   6   1     2686.44     2762.18     33.40 o 
   7   6   1        1.01       18.09     18.52 o 
   8   6   1     1027.87     1116.60     30.15 o 
   9   6   1       29.27       33.90     21.13 o 
   1   7   1     2744.92     2903.05     24.90 o 
   2   7   1    18607.13    18047.86    126.41 o 
   3   7   1        5.95       26.33      4.85 o 
   4   7   1     1581.87     1611.88     18.30 o 
   5   7   1      106.72      116.44     10.86 o 
   6   7   1     3414.05     3292.68     42.60 o 
   7   7   1      176.60      182.75     16.77 o 
   8   7   1      519.26      506.34     23.01 o 
   9   7   1       14.80       27.14     18.63 o 
   0   8   1     7910.25     8217.50    109.13 o 
   1   8   1     5342.12     5658.11     44.38 o 
   2   8   1       58.99      117.04      5.41 o 
   3   8   1     1164.99     1203.20     13.85 o 
   4   8   1     2477.95     2634.83     27.97 o 
   5   8   1      824.25      837.72     16.97 o 
   6   8   1     1874.14     2016.56     50.78 o 
   7   8   1     1099.65     1048.41     28.20 o 
   8   8   1       23.46       14.53     23.05 o 
   9   8   1      134.96      133.48     21.59 o 
   1   9   1    12602.28    12362.86    145.62 o 
   2   9   1     3361.24     3228.56     26.05 o 
   3   9   1     1117.90     1099.02     13.58 o 
   4   9   1     5368.15     5395.56     50.43 o 
   5   9   1     1420.72     1389.12     30.44 o 
   6   9   1      247.31      269.18     23.07 o 
   7   9   1        1.01      -10.91     16.27 o 
   8   9   1      256.55      285.89     21.27 o 
   0  10   1     3901.10     4048.13     60.25 o 
   1  10   1     1117.12     1092.60     14.51 o 
   2  10   1        9.43       16.01      5.86 o 
   3  10   1      628.90      623.81     12.40 o 
   4  10   1     6144.09     5947.38     60.07 o 
   5  10   1      256.46      263.52     14.23 o 
   6  10   1      133.56      126.96     16.89 o 
   7  10   1       13.50        1.17     17.29 o 
   8  10   1      719.07      717.70     27.80 o 
   1  11   1      679.89      671.41     12.40 o 
   2  11   1     3963.88     3837.39     37.67 o 
   3  11   1      748.15      703.70     14.56 o 
   4  11   1     2463.22     2448.22     30.55 o 
   5  11   1       14.90       11.40     14.16 o 
   6  11   1      260.07      256.10     18.94 o 
   7  11   1      169.26      198.09     20.73 o 
   8  11   1      281.08      337.55     24.85 o 
   0  12   1      594.36      612.84     20.78 o 
   1  12   1      566.50      536.28     13.14 o 
   2  12   1        5.15       12.00      9.10 o 
   3  12   1      621.45      567.00     15.58 o 
   4  12   1      544.81      514.24     15.95 o 
   5  12   1       57.57       46.62     15.60 o 
   6  12   1      119.92       78.39     18.54 o 
   7  12   1      112.69      156.69     20.73 o 
   8  12   1        0.87      -14.06     21.52 o 
   1  13   1        2.75       14.79      9.87 o 
   2  13   1      215.37      240.61     11.55 o 
   3  13   1        0.35       10.88      9.99 o 
   4  13   1      502.60      496.93     17.93 o 
   5  13   1      333.86      373.80     20.49 o 
   6  13   1      571.01      616.54     25.07 o 
   7  13   1      137.58      143.73     22.10 o 
   0  14   1     3568.66     3507.57     69.00 o 
   1  14   1      188.95      213.12     13.32 o 
   2  14   1      346.57      342.82     13.49 o 
   3  14   1     1697.08     1531.33     27.11 o 
   4  14   1      677.87      629.78     21.45 o 
   5  14   1      257.40      219.70     26.45 o 
   6  14   1     1079.24     1115.27     32.03 o 
   7  14   1       63.22       24.56     20.97 o 
   1  15   1      596.07      640.20     22.17 o 
   2  15   1      919.21      902.10     23.50 o 
   3  15   1       64.79       75.25     14.27 o 
   4  15   1       41.86       30.40     15.30 o 
   5  15   1      300.71      271.86     20.59 o 
   6  15   1      477.73      468.48     25.53 o 
   0  16   1      297.88      274.89     23.59 o 
   1  16   1        0.14        4.40     14.47 o 
   2  16   1        9.24       -2.44     14.97 o 
   3  16   1      292.60      279.80     18.71 o 
   4  16   1       14.08       -2.66     17.42 o 
   5  16   1       12.32       29.67     19.23 o 
   6  16   1      188.17      187.34     22.46 o 
   1  17   1       83.23       99.45     16.92 o 
   2  17   1      281.91      277.99     26.16 o 
   3  17   1       45.25       17.09     20.25 o 
   4  17   1       12.05        4.93     20.48 o 
   5  17   1       57.87       74.02     23.50 o 
   0  18   1       51.92      112.29     25.89 o 
   1  18   1       59.87       61.61     18.28 o 
   2  18   1       11.75      -17.41     17.05 o 
   3  18   1       13.21       -8.16     22.70 o 
   4  18   1      249.72      258.24     31.67 o 
   1  19   1       39.30       24.32     27.77 o 
   2  19   1      746.18      657.41     29.22 o 
   3  19   1       93.50       -0.61     29.47 o 
   4  19   1      311.19      340.22     33.97 o 
   0  20   1        7.97      -21.58     40.32 o 
   1  20   1      149.17      156.61     21.04 o 
   2  20   1        4.38       35.84     23.77 o 
   0   0   2      269.27      422.46      8.73 o 
   1   0   2      367.82      512.03      6.64 o 
   2   0   2     6161.29     6352.29     83.05 o 
   3   0   2     5443.31     5905.99     77.93 o 
   4   0   2    14929.80    14927.05    191.66 o 
   5   0   2     1493.14     1494.36     24.22 o 
   6   0   2      507.19      543.86     21.16 o 
   7   0   2     1777.19     1685.11     44.04 o 
   8   0   2        0.83       18.82     22.00 o 
   9   0   2     1071.92     1117.85     61.39 o 
   1   1   2     6006.84     6132.36     56.10 o 
   2   1   2     1520.08     1582.03     16.06 o 
   3   1   2     7059.70     7384.19     68.19 o 
   4   1   2       23.99       44.82      5.46 o 
   5   1   2    11356.82    11291.79     97.15 o 
   6   1   2       20.89        3.32      8.54 o 
   7   1   2       13.75       23.18     11.41 o 
   8   1   2       15.59       11.36     16.02 o 
   9   1   2      383.36      316.76     29.47 o 
   0   2   2    11345.83    11377.17    125.26 o 
   1   2   2     5827.38     5619.17     47.83 o 
   2   2   2     6638.52     6642.39     61.14 o 
   3   2   2     8460.57     8024.13     81.03 o 
   4   2   2     7208.53     7802.80     80.30 o 
   5   2   2     4735.36     5041.14     55.05 o 
   6   2   2      520.15      543.84     14.87 o 
   7   2   2     1819.43     1787.38     28.82 o 
   8   2   2      316.17      363.70     18.61 o 
   9   2   2       47.93       49.90     21.66 o 
   1   3   2     1836.42     1957.28     18.08 o 
   2   3   2    17018.90    16860.77    140.28 o 
   3   3   2      869.01      885.44     16.00 o 
   4   3   2     2574.53     2573.38     30.46 o 
   5   3   2      136.81      109.38      9.35 o 
   6   3   2     1364.83     1233.66     24.79 o 
   7   3   2       19.31       -5.40     12.39 o 
   8   3   2      138.13      118.39     20.98 o 
   9   3   2      160.21      208.88     27.02 o 
   0   4   2     8511.81     8631.29     86.19 o 
   1   4   2     1006.12      925.05     11.64 o 
   2   4   2     2346.45     2450.95     21.35 o 
   3   4   2        2.86       24.24      5.00 o 
   4   4   2      701.85      795.47     19.42 o 
   5   4   2      505.92      467.51     13.79 o 
   6   4   2        2.61        9.07     11.74 o 
   7   4   2      747.32      674.21     18.34 o 
   8   4   2      225.44      249.82     19.76 o 
   9   4   2      101.83      115.89     20.75 o 
   1   5   2    62547.92    55819.93    524.39 o 
   2   5   2    12010.27    12057.10     94.72 o 
   3   5   2      636.97      728.12     10.06 o 
   4   5   2     7278.75     7327.71     63.94 o 
   5   5   2     4014.62     3917.14     41.12 o 
   6   5   2     1608.03     1545.99     25.63 o 
   7   5   2       62.39       95.74     12.51 o 
   8   5   2      769.76      741.85     29.81 o 
   9   5   2       53.53       32.81     19.67 o 
   0   6   2    14997.76    14611.29    162.83 o 
   1   6   2       68.28       82.85      4.03 o 
   2   6   2      625.26      711.35      9.10 o 
   3   6   2      666.44      739.38      9.91 o 
   4   6   2     1654.35     1592.39     17.52 o 
   5   6   2        7.51       16.98      7.77 o 
   6   6   2      256.72      233.59     14.00 o 
   7   6   2      757.66      722.98     21.34 o 
   8   6   2       16.61        9.55     35.58 o 
   9   6   2      382.97      421.60     26.19 o 
   1   7   2      177.80      189.81      5.41 o 
   2   7   2     8152.99     8363.47     60.27 o 
   3   7   2      486.06      533.78      9.19 o 
   4   7   2     2637.35     2688.82     27.96 o 
   5   7   2      495.52      577.08     15.04 o 
   6   7   2      260.81      326.28     13.69 o 
   7   7   2        6.07      -10.65     14.80 o 
   8   7   2      154.96      174.95     24.07 o 
   9   7   2        0.70      -31.21     20.80 o 
   0   8   2    23941.86    24135.83    267.49 o 
   1   8   2     4413.56     4852.68     38.74 o 
   2   8   2     1113.97     1093.17     16.95 o 
   3   8   2     1000.08     1015.36     12.76 o 
   4   8   2     3536.17     3568.51     35.39 o 
   5   8   2        1.73        3.08      9.78 o 
   6   8   2     3118.50     2943.43     39.47 o 
   7   8   2      241.92      203.63     18.75 o 
   8   8   2      166.67      106.38     19.68 o 
   9   8   2       30.35        2.13     19.27 o 
   1   9   2      696.28      772.41     11.08 o 
   2   9   2      394.76      382.09      8.75 o 
   3   9   2      998.03     1013.57     16.32 o 
   4   9   2      197.74      234.12     11.13 o 
   5   9   2      209.57      216.40     13.50 o 
   6   9   2      380.68      384.55     16.69 o 
   7   9   2        2.39       19.37     16.37 o 
   8   9   2       47.71       54.78     19.76 o 
   0  10   2    12781.72    13093.35    148.86 o 
   1  10   2     8128.55     8187.00     67.61 o 
   2  10   2       65.50       46.85      6.80 o 
   3  10   2     4752.00     4677.42     41.61 o 
   4  10   2      563.75      568.60     14.24 o 
   5  10   2      651.03      645.81     19.45 o 
   6  10   2     1938.18     1945.59     32.35 o 
   7  10   2      297.68      316.97     36.90 o 
   8  10   2       34.89       30.70     19.59 o 
   1  11   2       89.89      111.33      8.29 o 
   2  11   2     3643.55     3620.48     35.95 o 
   3  11   2      147.51      167.19      9.13 o 
   4  11   2      405.22      399.30     16.71 o 
   5  11   2      211.29      205.06     15.14 o 
   6  11   2      179.18      158.63     18.66 o 
   7  11   2      496.82      476.27     24.16 o 
   8  11   2      151.51      120.99     21.61 o 
   0  12   2     4765.98     4703.71     69.09 o 
   1  12   2        8.91        1.16      7.87 o 
   2  12   2       69.15       74.41      8.10 o 
   3  12   2     1420.44     1307.81     19.46 o 
   4  12   2      292.83      307.11     15.39 o 
   5  12   2      466.13      517.08     18.58 o 
   6  12   2      418.27      463.93     22.24 o 
   7  12   2        0.54      -15.19     18.96 o 
   8  12   2       63.11       61.02     21.59 o 
   1  13   2     6565.82     6539.34     65.81 o 
   2  13   2     1831.82     1741.80     24.73 o 
   3  13   2      281.51      286.28     13.16 o 
   4  13   2     1353.12     1279.09     29.96 o 
   5  13   2     1148.32     1158.27     28.14 o 
   6  13   2      193.47      191.81     22.31 o 
   7  13   2       36.32       50.58     21.16 o 
   0  14   2       71.64      134.26     16.88 o 
   1  14   2     2191.56     2094.73     30.94 o 
   2  14   2       46.67       28.51     11.73 o 
   3  14   2      347.56      373.49     16.60 o 
   4  14   2      694.67      648.11     21.27 o 
   5  14   2       40.79       35.54     16.64 o 
   6  14   2      142.12      161.44     21.28 o 
   7  14   2      335.45      382.89     25.87 o 
   1  15   2      139.21      122.27     13.62 o 
   2  15   2      842.90      784.83     21.86 o 
   3  15   2      797.49      660.46     27.77 o 
   4  15   2      131.12      153.54     16.35 o 
   5  15   2       61.29       23.59     19.23 o 
   6  15   2        8.95       20.45     20.01 o 
   0  16   2      280.57      328.95     24.64 o 
   1  16   2      442.01      509.87     26.19 o 
   2  16   2      220.43      228.60     15.57 o 
   3  16   2     1574.27     1558.33     38.62 o 
   4  16   2      258.76      292.01     20.42 o 
   5  16   2       58.89       84.41     20.26 o 
   6  16   2       45.42       19.47     26.05 o 
   1  17   2      629.99      716.95     26.10 o 
   2  17   2      134.53      119.00     16.88 o 
   3  17   2      156.91      137.12     21.43 o 
   4  17   2      271.89      276.71     26.23 o 
   5  17   2      563.89      563.37     30.45 o 
   0  18   2      116.61      131.46     36.65 o 
   1  18   2      106.59       72.41     18.06 o 
   2  18   2       60.08       72.22     21.60 o 
   3  18   2       30.68       22.56     26.86 o 
   4  18   2      129.03      148.83     65.06 o 
   1  19   2       63.59       52.41     18.86 o 
   2  19   2       58.74       52.49     22.17 o 
   3  19   2      278.78      293.65     25.61 o 
   0  20   2       97.82       84.63     29.07 o 
   1  20   2      190.62      199.62     21.76 o 
   2  20   2       20.32       51.69     33.13 o 
   1   1   3      752.45      812.83     15.53 o 
   2   1   3     3719.33     3690.19     32.47 o 
   3   1   3     3919.02     4267.56     35.45 o 
   4   1   3      273.81      207.56      6.15 o 
   5   1   3     3450.07     3567.51     33.46 o 
   6   1   3     1272.92     1235.06     18.60 o 
   7   1   3      879.14      999.83     22.74 o 
   8   1   3      972.65      982.51     27.87 o 
   9   1   3       10.81       45.08     22.57 o 
   0   2   3    54014.77    45496.94    445.54 o 
   1   2   3    11251.13    10785.03     93.97 o 
   2   2   3      569.06      598.55      7.32 o 
   3   2   3     5204.69     5184.36     53.81 o 
   4   2   3     1595.22     1587.67     20.91 o 
   5   2   3      325.62      348.56     10.96 o 
   6   2   3      569.36      548.93     16.78 o 
   7   2   3      169.04      154.05     13.77 o 
   8   2   3      306.54      314.86     17.28 o 
   9   2   3      120.32       95.86     24.32 o 
   1   3   3    10345.03     9879.43     83.14 o 
   2   3   3     9346.96     9295.87     78.64 o 
   3   3   3     3692.57     3958.21     38.62 o 
   4   3   3      521.04      490.80     11.84 o 
   5   3   3     3978.08     4144.50     46.76 o 
   6   3   3       20.39       13.13     10.59 o 
   7   3   3      729.29      773.41     26.50 o 
   8   3   3        3.29        8.64     14.60 o 
   9   3   3        0.61       -1.83     22.82 o 
   0   4   3     1487.20     1499.12     20.09 o 
   1   4   3       44.42       83.54      9.13 o 
   2   4   3      238.62      288.93      6.00 o 
   3   4   3     9619.57     9709.23     93.49 o 
   4   4   3     1382.72     1258.94     17.01 o 
   5   4   3     2705.93     2821.15     34.38 o 
   6   4   3      988.93     1053.41     23.89 o 
   7   4   3       34.83       13.92     14.37 o 
   8   4   3       49.67       27.23     17.82 o 
   9   4   3      339.67      376.86     23.45 o 
   1   5   3      659.30      688.78      9.52 o 
   2   5   3     6412.42     6116.18     49.68 o 
   3   5   3     4379.95     4316.13     36.52 o 
   4   5   3       15.55       31.74      6.79 o 
   5   5   3      751.43      705.41     17.00 o 
   6   5   3     1024.12     1038.65     21.47 o 
   7   5   3      122.35      151.98     14.05 o 
   8   5   3      686.73      639.62     25.11 o 
   9   5   3       58.79       70.39     21.16 o 
   0   6   3    27162.28    25511.44    267.34 o 
   1   6   3    11590.70    11896.79     97.27 o 
   2   6   3     4785.71     5055.93     41.97 o 
   3   6   3    10252.38    10415.52     83.13 o 
   4   6   3     2675.76     2587.71     28.92 o 
   5   6   3      640.66      696.28     17.43 o 
   6   6   3     1102.88     1150.85     22.65 o 
   7   6   3      299.80      292.34     14.74 o 
   8   6   3      327.03      315.87     19.19 o 
   9   6   3      412.34      414.33     29.10 o 
   1   7   3      388.92      356.90      8.01 o 
   2   7   3     3562.73     3832.13     33.42 o 
   3   7   3       91.04      119.61      9.24 o 
   4   7   3      287.44      288.00      9.41 o 
   5   7   3      937.66      918.06     18.19 o 
   6   7   3       77.32      101.29     11.45 o 
   7   7   3      438.92      466.19     18.25 o 
   8   7   3       60.63       24.21     17.39 o 
   9   7   3       23.21       22.56     22.48 o 
   0   8   3        4.40       16.88      6.90 o 
   1   8   3        2.06       10.15      4.29 o 
   2   8   3     2569.28     2912.16     27.06 o 
   3   8   3      343.85      384.34     10.96 o 
   4   8   3     2882.25     2842.42     27.93 o 
   5   8   3     3413.87     3332.68     38.26 o 
   6   8   3      541.07      508.71     18.17 o 
   7   8   3      803.23      730.15     22.23 o 
   8   8   3      710.66      794.23     28.94 o 
   9   8   3      421.15      519.80     38.09 o 
   1   9   3    13834.89    13817.21    110.07 o 
   2   9   3     8687.33     8368.42     64.65 o 
   3   9   3       75.36       92.14      7.35 o 
   4   9   3      675.74      661.97     14.77 o 
   5   9   3     8158.10     8171.16     80.59 o 
   6   9   3     3182.16     3021.43     57.50 o 
   7   9   3      128.43      149.90     17.60 o 
   8   9   3      799.75      760.24     29.42 o 
   0  10   3      214.53      228.43     10.75 o 
   1  10   3        8.76       10.95      6.12 o 
   2  10   3      240.42      293.92      8.74 o 
   3  10   3       90.50       92.37      7.99 o 
   4  10   3      457.50      443.76     13.04 o 
   5  10   3       33.34       27.32     12.33 o 
   6  10   3       24.07       47.12     14.36 o 
   7  10   3        3.93        7.84     17.72 o 
   8  10   3       25.97        5.15     24.33 o 
   1  11   3       29.93       33.77      6.95 o 
   2  11   3      472.17      506.43     11.98 o 
   3  11   3      198.56      185.44      9.18 o 
   4  11   3      415.72      416.08     12.93 o 
   5  11   3       61.90       88.87     13.62 o 
   6  11   3      359.49      414.52     18.38 o 
   7  11   3      536.14      639.43     25.76 o 
   8  11   3       47.78       21.97     20.47 o 
   0  12   3    10006.27     9367.29    127.42 o 
   1  12   3      854.53      906.57     17.48 o 
   2  12   3     1588.99     1565.76     19.66 o 
   3  12   3     2363.66     2463.75     26.32 o 
   4  12   3     2050.09     1972.00     34.29 o 
   5  12   3        2.90        5.57     13.18 o 
   6  12   3      940.68      931.66     28.64 o 
   7  12   3      514.00      481.40     24.70 o 
   8  12   3      163.32      116.81     23.08 o 
   1  13   3       19.09       52.05     10.28 o 
   2  13   3      130.16      148.83      9.63 o 
   3  13   3      446.03      467.32     16.50 o 
   4  13   3      251.29      259.50     15.56 o 
   5  13   3       64.23       70.93     15.02 o 
   6  13   3        1.72        1.81     18.74 o 
   7  13   3      181.23      219.29     23.09 o 
   0  14   3      604.11      540.81     32.56 o 
   1  14   3      509.14      488.04     15.91 o 
   2  14   3      402.44      389.36     15.99 o 
   3  14   3      624.71      638.04     19.49 o 
   4  14   3      386.19      354.75     16.74 o 
   5  14   3      243.77      274.80     18.33 o 
   6  14   3       27.20       28.77     19.14 o 
   7  14   3       11.69       16.55     21.35 o 
   1  15   3      561.22      599.17     20.04 o 
   2  15   3      557.22      572.92     19.42 o 
   3  15   3      496.12      459.52     20.94 o 
   4  15   3       59.70       63.16     17.10 o 
   5  15   3      165.68      136.00     17.23 o 
   6  15   3       28.99       64.06     21.26 o 
   0  16   3      893.08      875.80     34.97 o 
   1  16   3      233.10      218.18     17.29 o 
   2  16   3      447.63      438.15     20.59 o 
   3  16   3       57.34       38.02     17.74 o 
   4  16   3      132.16      128.40     19.79 o 
   5  16   3      163.72      187.42     24.62 o 
   6  16   3       62.24       47.53     21.57 o 
   1  17   3      180.77      187.26     18.05 o 
   2  17   3      559.16      520.68     25.21 o 
   3  17   3       76.41       64.36     18.06 o 
   4  17   3      546.82      529.68     47.21 o 
   5  17   3      101.74      117.82     31.23 o 
   0  18   3        0.06      -11.36     39.40 o 
   1  18   3       65.62       78.67     18.46 o 
   2  18   3       47.00       36.85     21.12 o 
   3  18   3      109.03       92.97     23.93 o 
   4  18   3        2.42       39.65     20.68 o 
   1  19   3        6.82        4.36     20.95 o 
   2  19   3       22.79       24.69     21.81 o 
   3  19   3       10.22      -18.26     23.20 o 
   0  20   3      160.77      137.62     29.72 o 
   1  20   3      258.63      252.29     26.27 o 
   2  20   3        4.21       -6.48     30.68 o 
   0   0   4    36376.90    31408.00    570.15 o 
   1   0   4    45484.55    38667.36    493.71 o 
   2   0   4    15930.62    16037.66    177.04 o 
   3   0   4    18637.93    18888.19    208.87 o 
   4   0   4       89.69      160.37     11.87 o 
   5   0   4     2861.25     3013.17     39.45 o 
   6   0   4      405.13      411.61     34.82 o 
   7   0   4     5738.69     5445.83    100.10 o 
   8   0   4      795.40      785.27     44.44 o 
   9   0   4       23.45       73.60     36.19 o 
   1   1   4    11752.17    11297.71     79.25 o 
   2   1   4    11035.83    10869.94     92.11 o 
   3   1   4      573.72      611.54      8.92 o 
   4   1   4      922.74      920.19     11.72 o 
   5   1   4       49.85       51.73      6.51 o 
   6   1   4     3206.07     3182.19     33.41 o 
   7   1   4      231.16      234.41     16.40 o 
   8   1   4      223.42      184.23     18.07 o 
   9   1   4       17.47        2.17     19.02 o 
   0   2   4    11764.54    11736.48    116.41 o 
   1   2   4    61538.95    51454.36    456.90 o 
   2   2   4     3241.07     3282.37     29.71 o 
   3   2   4     9176.23     9543.05     87.75 o 
   4   2   4     3382.60     3395.56     32.26 o 
   5   2   4     2944.17     3164.91     31.85 o 
   6   2   4     3465.82     3316.40     37.67 o 
   7   2   4      531.24      534.30     18.48 o 
   8   2   4      649.70      688.23     24.83 o 
   9   2   4      101.61      102.41     24.26 o 
   1   3   4    32047.24    29383.40    278.66 o 
   2   3   4     8728.34     9309.04     74.04 o 
   3   3   4       95.62      116.84      5.32 o 
   4   3   4      556.91      622.80     11.60 o 
   5   3   4     7339.66     7219.91     88.94 o 
   6   3   4       97.62      105.54     10.14 o 
   7   3   4     1350.59     1411.60     26.48 o 
   8   3   4       22.65       11.47     17.70 o 
   9   3   4      182.56      159.68     36.19 o 
   0   4   4     4807.31     4803.00     55.73 o 
   1   4   4     1845.03     1856.69     18.47 o 
   2   4   4      577.91      542.01      7.64 o 
   3   4   4       21.07       35.78      4.44 o 
   4   4   4     2096.02     2228.31     25.15 o 
   5   4   4      869.79      898.58     17.73 o 
   6   4   4      556.22      504.50     16.17 o 
   7   4   4       68.46       79.64     14.14 o 
   8   4   4        0.68      -16.58     17.52 o 
   9   4   4       31.67       19.88     24.29 o 
   1   5   4    10091.69    10215.65     86.69 o 
   2   5   4     1608.25     1441.28     14.45 o 
   3   5   4      604.04      640.47     10.76 o 
   4   5   4      242.34      322.70     10.01 o 
   5   5   4     7756.99     8019.86     84.96 o 
   6   5   4      475.46      428.01     15.34 o 
   7   5   4      251.63      322.95     15.22 o 
   8   5   4      275.19      254.58     18.25 o 
   9   5   4      159.72      140.09     28.46 o 
   0   6   4     1255.35     1439.44     21.90 o 
   1   6   4     3408.47     3460.98     32.30 o 
   2   6   4      587.49      550.45      9.76 o 
   3   6   4     2990.63     2813.68     29.14 o 
   4   6   4       66.33       51.86      8.01 o 
   5   6   4       40.25       21.68      9.79 o 
   6   6   4      101.52      121.58     12.52 o 
   7   6   4        9.58      -19.35     12.97 o 
   8   6   4       41.33       44.24     16.22 o 
   9   6   4        2.62       -0.88     21.11 o 
   1   7   4    10694.94    10911.19     93.36 o 
   2   7   4      243.52      370.41      8.78 o 
   3   7   4      570.08      623.61     11.68 o 
   4   7   4     1505.38     1495.31     21.07 o 
   5   7   4     3008.21     3157.52     40.05 o 
   6   7   4     1503.36     1475.89     26.29 o 
   7   7   4      402.51      482.31     19.30 o 
   8   7   4        4.89       -4.43     17.06 o 
   9   7   4       25.88       29.18     22.27 o 
   0   8   4     4092.47     3787.23     41.81 o 
   1   8   4      228.84      208.61      7.62 o 
   2   8   4        1.59        6.50      5.44 o 
   3   8   4     7942.60     7735.00     64.26 o 
   4   8   4     4443.75     4194.30     42.30 o 
   5   8   4      136.74      152.08     11.55 o 
   6   8   4      321.62      300.33     14.48 o 
   7   8   4      325.28      329.27     17.61 o 
   8   8   4        4.17        2.26     25.00 o 
   9   8   4      216.41      252.38     25.43 o 
   1   9   4       51.58       29.60      6.12 o 
   2   9   4      702.31      737.34     12.29 o 
   3   9   4      623.19      592.21     12.01 o 
   4   9   4      113.80      112.66      9.47 o 
   5   9   4      376.79      437.22     14.95 o 
   6   9   4      596.77      654.21     26.39 o 
   7   9   4       72.78       85.90     17.52 o 
   8   9   4       16.16        5.20     20.01 o 
   0  10   4      370.59      358.84     14.81 o 
   1  10   4      357.31      330.97      9.89 o 
   2  10   4       96.24      117.59      7.56 o 
   3  10   4     4884.99     4978.21     48.96 o 
   4  10   4     2993.92     2841.17     33.42 o 
   5  10   4      120.72      106.88     12.14 o 
   6  10   4      243.72      243.00     19.26 o 
   7  10   4       58.37       55.40     17.44 o 
   8  10   4      316.36      344.09     24.15 o 
   1  11   4      780.74      829.73     23.87 o 
   2  11   4      348.31      359.24     10.33 o 
   3  11   4      524.65      491.71     14.02 o 
   4  11   4       22.90       36.88     10.03 o 
   5  11   4      339.36      347.88     21.35 o 
   6  11   4       63.47       44.75     15.12 o 
   7  11   4        9.19       17.76     19.19 o 
   8  11   4      112.45       99.54     21.63 o 
   0  12   4     1766.36     1777.86     35.27 o 
   1  12   4      166.96      158.73     10.55 o 
   2  12   4      611.44      594.32     13.21 o 
   3  12   4     4490.00     4358.84     46.66 o 
   4  12   4      359.16      391.86     13.75 o 
   5  12   4       71.03      100.69     14.72 o 
   6  12   4      115.14      143.38     17.05 o 
   7  12   4      138.33      121.27     20.96 o 
   1  13   4      724.91      811.59     18.13 o 
   2  13   4     4614.66     4204.77     42.50 o 
   3  13   4       55.86       43.91     10.25 o 
   4  13   4      608.73      523.29     19.39 o 
   5  13   4     1137.88     1109.29     26.08 o 
   6  13   4      477.18      496.01     20.88 o 
   7  13   4      105.30      131.34     21.96 o 
   0  14   4      418.45      428.88     21.83 o 
   1  14   4      232.67      251.75     13.21 o 
   2  14   4        3.71      -11.79     11.93 o 
   3  14   4      241.26      223.08     17.03 o 
   4  14   4      253.09      279.51     16.29 o 
   5  14   4       16.90       20.10     15.92 o 
   6  14   4      114.71      141.86     22.88 o 
   7  14   4      345.95      369.48     25.85 o 
   1  15   4      318.75      399.05     21.22 o 
   2  15   4       50.25       75.06     22.48 o 
   3  15   4        0.35        9.86     16.09 o 
   4  15   4       23.45        4.78     17.10 o 
   5  15   4      465.79      461.24     20.74 o 
   6  15   4      119.11      111.57     21.32 o 
   0  16   4     3519.38     3225.71     68.30 o 
   1  16   4      144.60      163.26     14.63 o 
   2  16   4        7.77       35.80     16.17 o 
   3  16   4      128.29      182.78     18.84 o 
   4  16   4     1201.55     1168.50     32.18 o 
   5  16   4        6.19       15.40     23.94 o 
   6  16   4      123.47      169.10     27.84 o 
   1  17   4      149.60      142.58     17.22 o 
   2  17   4     1111.92     1004.89     31.61 o 
   3  17   4      326.52      348.02     22.40 o 
   4  17   4      150.16      168.79     20.90 o 
   5  17   4        0.88        8.83     24.44 o 
   0  18   4      350.54      401.38     30.37 o 
   1  18   4      149.09      190.80     22.27 o 
   2  18   4       33.47        4.49     25.03 o 
   3  18   4      385.32      381.52     27.48 o 
   4  18   4      194.88      271.19     23.06 o 
   1  19   4        0.38      -23.29     21.81 o 
   2  19   4      902.44      843.98     35.79 o 
   3  19   4       23.50       17.43     36.71 o 
   0  20   4       37.72       17.98     74.22 o 
   1  20   4       15.86       39.27     24.25 o 
   2  20   4       14.02      -11.80     24.81 o 
   1   1   5    75816.36    62610.63    753.48 o 
   2   1   5    11953.04    12076.65    102.14 o 
   3   1   5      946.29     1008.96     15.85 o 
   4   1   5     1211.32     1304.24     15.66 o 
   5   1   5    12213.33    12581.38    129.23 o 
   6   1   5      618.35      599.91     18.42 o 
   7   1   5      499.61      607.83     22.58 o 
   8   1   5       32.03       38.21     17.59 o 
   9   1   5      339.68      261.94     23.67 o 
   0   2   5     1564.24     1567.23     21.01 o 
   1   2   5     1737.50     1786.31     13.78 o 
   2   2   5     5160.73     5350.87     47.08 o 
   3   2   5    11393.74    11576.12     92.09 o 
   4   2   5      674.33      686.37     11.35 o 
   5   2   5     2813.93     3033.61     33.85 o 
   6   2   5      101.49       89.68      9.94 o 
   7   2   5       52.25       47.18     13.62 o 
   8   2   5      603.38      618.06     24.16 o 
   9   2   5      329.55      349.12     27.28 o 
   1   3   5     6138.79     6245.13     44.91 o 
   2   3   5      968.73     1006.00     12.36 o 
   3   3   5     4485.57     4919.38     41.21 o 
   4   3   5       97.03      115.86      6.03 o 
   5   3   5       93.31      117.68      9.55 o 
   6   3   5     1060.13     1061.08     19.57 o 
   7   3   5      366.67      452.28     17.70 o 
   8   3   5      387.20      365.28     21.86 o 
   9   3   5       73.37      132.94     29.39 o 
   0   4   5      487.92      461.21     10.68 o 
   1   4   5    11462.07    11003.01    102.68 o 
   2   4   5       41.83       30.43      4.15 o 
   3   4   5    20190.59    19918.57    156.14 o 
   4   4   5     1382.57     1313.33     18.06 o 
   5   4   5        4.74       12.19      8.28 o 
   6   4   5      362.09      409.54     12.89 o 
   7   4   5     3195.23     3145.37     42.58 o 
   8   4   5        8.53       29.17     16.68 o 
   9   4   5      704.49      762.48     35.28 o 
   1   5   5     1581.49     1688.54     17.82 o 
   2   5   5       50.77       43.73      4.60 o 
   3   5   5       92.02      106.20      5.07 o 
   4   5   5      558.03      557.53     11.98 o 
   5   5   5      154.71      184.36     10.12 o 
   6   5   5      906.68      901.14     20.61 o 
   7   5   5      171.61      158.90     15.43 o 
   8   5   5       54.98       35.31     17.17 o 
   9   5   5       20.91        2.24     25.36 o 
   0   6   5     7435.09     7882.48     80.43 o 
   1   6   5     4364.46     4754.60     43.07 o 
   2   6   5     1811.71     1938.62     20.74 o 
   3   6   5     5216.55     5252.38     44.38 o 
   4   6   5     4837.16     4686.18     48.36 o 
   5   6   5      240.80      222.95     12.49 o 
   6   6   5      481.97      401.51     15.86 o 
   7   6   5      230.05      224.26     15.59 o 
   8   6   5     1228.88     1159.87     32.37 o 
   9   6   5      409.24      451.85     26.20 o 
   1   7   5    16337.49    16490.78    139.20 o 
   2   7   5      127.61      183.43      7.02 o 
   3   7   5      187.28      189.08      7.66 o 
   4   7   5       98.83      135.32      9.96 o 
   5   7   5     5062.93     4791.54     55.55 o 
   6   7   5       61.73       57.90     12.97 o 
   7   7   5       30.55       26.21     14.60 o 
   8   7   5      119.92      148.37     18.14 o 
   9   7   5      503.08      433.32     27.32 o 
   0   8   5      454.43      417.83     17.50 o 
   1   8   5     3058.87     3188.93     31.57 o 
   2   8   5        8.40        8.94      5.76 o 
   3   8   5     5654.57     5676.23     56.96 o 
   4   8   5       33.22       65.85      9.57 o 
   5   8   5       11.17       19.97     11.49 o 
   6   8   5        6.03       -5.95     18.19 o 
   7   8   5     1258.88     1256.22     27.67 o 
   8   8   5      167.44      168.58     26.99 o 
   1   9   5      151.05      149.69      6.92 o 
   2   9   5     2826.08     2722.04     26.54 o 
   3   9   5       20.66       15.08      7.99 o 
   4   9   5      150.66      180.87     10.55 o 
   5   9   5       62.01       53.50     11.38 o 
   6   9   5      584.77      548.42     18.04 o 
   7   9   5      663.53      662.55     23.48 o 
   8   9   5      107.48      107.99     24.01 o 
   0  10   5     1148.06     1253.53     26.67 o 
   1  10   5      972.08      880.72     13.58 o 
   2  10   5      160.76      136.92      7.93 o 
   3  10   5     1829.64     1746.80     22.47 o 
   4  10   5      200.90      192.20     10.79 o 
   5  10   5      997.91      948.34     20.75 o 
   6  10   5      184.82      215.97     16.34 o 
   7  10   5      900.39      824.86     25.10 o 
   8  10   5       12.70       -0.28     24.29 o 
   1  11   5     8287.13     8000.98     67.28 o 
   2  11   5      127.44      158.34      8.84 o 
   3  11   5        6.59       28.00      9.18 o 
   4  11   5       52.78       70.79     11.93 o 
   5  11   5     2897.43     2902.97     43.75 o 
   6  11   5        0.92        4.80     14.91 o 
   7  11   5      337.10      372.63     22.88 o 
   8  11   5       12.38       22.41     21.73 o 
   0  12   5     1347.28     1263.71     30.03 o 
   1  12   5      746.38      762.73     15.87 o 
   2  12   5      112.49      136.53      9.07 o 
   3  12   5     1041.67      972.42     17.98 o 
   4  12   5      870.44      834.65     18.41 o 
   5  12   5       18.59       27.64     14.03 o 
   6  12   5       21.65       -0.91     15.33 o 
   7  12   5      116.16       92.93     21.08 o 
   1  13   5      471.86      408.88     13.81 o 
   2  13   5      328.91      325.48     19.53 o 
   3  13   5      411.56      397.65     14.92 o 
   4  13   5      204.74      211.52     15.27 o 
   5  13   5       69.39       25.51     15.44 o 
   6  13   5      223.83      203.18     18.72 o 
   7  13   5       77.30      118.82     21.61 o 
   0  14   5        8.07        3.37     15.97 o 
   1  14   5      526.01      576.03     17.82 o 
   2  14   5       95.17       92.13     12.48 o 
   3  14   5      789.51      817.13     22.52 o 
   4  14   5      165.18      153.21     17.60 o 
   5  14   5        5.77        2.99     17.53 o 
   6  14   5        2.39      -18.47     17.24 o 
   7  14   5      481.68      474.23     26.44 o 
   1  15   5       51.63       65.35     12.57 o 
   2  15   5      112.08      116.47     17.72 o 
   3  15   5      104.25      132.73     17.56 o 
   4  15   5        0.01       -6.33     16.88 o 
   5  15   5      103.22      145.19     20.26 o 
   6  15   5       28.46       80.73     22.35 o 
   0  16   5        0.96       34.31     18.81 o 
   1  16   5        2.30        0.91     15.71 o 
   2  16   5        6.34       31.37     16.66 o 
   3  16   5      272.68      264.10     20.08 o 
   4  16   5       79.19      100.25     20.02 o 
   5  16   5      506.98      606.11     26.17 o 
   6  16   5       13.70       33.21     25.72 o 
   1  17   5      784.33      796.38     27.94 o 
   2  17   5       44.18       30.60     17.81 o 
   3  17   5      103.09      101.98     19.89 o 
   4  17   5       19.71       59.36     20.35 o 
   5  17   5      344.36      292.97     26.05 o 
   0  18   5        7.75      -12.68     24.39 o 
   1  18   5       85.07      130.67     22.44 o 
   2  18   5        1.94       -8.11     34.37 o 
   3  18   5      106.34      126.76     21.44 o 
   4  18   5       25.71       36.52     22.03 o 
   1  19   5      503.46      537.96     29.03 o 
   2  19   5       10.08       26.38     23.79 o 
   3  19   5        7.62        4.69     23.24 o 
   0  20   5       24.11       -8.25     43.06 o 
   1  20   5       28.53        2.92     22.80 o 
   0   0   6     6322.64     6664.46     87.07 o 
   1   0   6     1983.11     1753.47     18.83 o 
   2   0   6      745.17      854.14     13.88 o 
   3   0   6    31660.75    31036.07    393.32 o 
   4   0   6       69.26       27.73      8.33 o 
   5   0   6     1162.95     1155.04     24.13 o 
   6   0   6        7.32       18.37     18.39 o 
   7   0   6     1109.45     1117.00     38.73 o 
   8   0   6     1041.48     1090.43     41.98 o 
   9   0   6      352.06      343.77     34.82 o 
   1   1   6      448.77      443.87      6.79 o 
   2   1   6     1345.83     1350.01     13.18 o 
   3   1   6     1726.60     1765.97     18.30 o 
   4   1   6      240.83      267.35      7.11 o 
   5   1   6      362.93      347.61     14.07 o 
   6   1   6      317.29      317.46     15.44 o 
   7   1   6       64.59       54.08     14.92 o 
   8   1   6        1.03       23.43     17.23 o 
   9   1   6       80.28      131.33     24.55 o 
   0   2   6     3383.70     3316.82     39.68 o 
   1   2   6     1125.47     1008.12      8.86 o 
   2   2   6      384.60      342.27      8.13 o 
   3   2   6    17752.77    18092.39    152.70 o 
   4   2   6      152.42      191.97      9.32 o 
   5   2   6     1095.82     1164.97     27.40 o 
   6   2   6       87.60      101.97     11.95 o 
   7   2   6      289.35      304.01     17.12 o 
   8   2   6      301.08      352.26     38.35 o 
   9   2   6      427.37      496.84     29.72 o 
   1   3   6    26882.33    25232.98    167.05 o 
   2   3   6      470.99      558.15     10.18 o 
   3   3   6     3511.99     3665.35     34.64 o 
   4   3   6     1545.78     1640.56     19.36 o 
   5   3   6    14197.55    13750.09    118.51 o 
   6   3   6      121.19      148.88     12.97 o 
   7   3   6      528.08      552.70     22.11 o 
   8   3   6        3.04       11.38     18.43 o 
   9   3   6      535.27      520.65     25.99 o 
   0   4   6       21.04       39.70      7.80 o 
   1   4   6       90.65      125.18      3.82 o 
   2   4   6       13.61       39.25      8.04 o 
   3   4   6     6011.28     6242.94     55.73 o 
   4   4   6      337.87      280.20      9.11 o 
   5   4   6       59.37       49.55      8.52 o 
   6   4   6      544.72      500.17     15.93 o 
   7   4   6      441.89      452.19     18.83 o 
   8   4   6        1.38      -17.77     17.10 o 
   9   4   6       29.30       57.09     22.10 o 
   1   5   6     2493.67     2329.71     20.19 o 
   2   5   6      178.90      214.51      7.05 o 
   3   5   6     2193.92     2518.42     26.00 o 
   4   5   6      206.88      228.89      9.15 o 
   5   5   6     2158.14     2073.16     29.53 o 
   6   5   6       12.51       11.70     10.36 o 
   7   5   6     1364.51     1401.03     28.54 o 
   8   5   6       32.67       27.18     17.52 o 
   9   5   6       45.35       59.67     25.39 o 
   0   6   6      701.76      769.32     16.80 o 
   1   6   6     1334.16     1362.14     16.37 o 
   2   6   6       43.57       66.48      5.70 o 
   3   6   6     2127.18     1970.73     24.46 o 
   4   6   6        8.10       18.80      8.21 o 
   5   6   6       34.21       43.61     10.87 o 
   6   6   6      235.27      258.72     14.88 o 
   7   6   6     1474.55     1396.21     28.66 o 
   8   6   6      124.53      116.67     18.23 o 
   9   6   6       93.41       87.95     27.11 o 
   1   7   6     6581.20     6406.37     57.17 o 
   2   7   6       23.79       39.57      5.95 o 
   3   7   6      315.79      302.37     10.50 o 
   4   7   6     1690.30     1751.75     24.47 o 
   5   7   6     2875.74     2692.92     35.95 o 
   6   7   6      705.79      690.26     20.18 o 
   7   7   6     1030.02     1033.86     29.18 o 
   8   7   6      289.44      316.11     23.91 o 
   9   7   6       27.46       11.80     22.00 o 
   0   8   6     2201.40     2570.45     40.35 o 
   1   8   6    10444.84    10505.44     85.06 o 
   2   8   6      167.04      182.59      7.93 o 
   3   8   6     7940.18     7673.36     74.96 o 
   4   8   6       21.66       32.68      9.76 o 
   5   8   6      506.56      494.67     17.65 o 
   6   8   6       75.47       90.58     14.42 o 
   7   8   6     1219.15     1156.10     27.55 o 
   8   8   6      113.26      178.13     19.96 o 
   1   9   6      616.38      685.44     12.06 o 
   2   9   6       13.43       32.82      6.77 o 
   3   9   6       12.40       19.07      8.45 o 
   4   9   6        9.37       12.36     10.04 o 
   5   9   6      104.58       75.24     12.35 o 
   6   9   6       10.13       -4.72     12.99 o 
   7   9   6      285.84      312.78     18.18 o 
   8   9   6      221.13      209.73     22.19 o 
   0  10   6     1871.70     2014.39     35.74 o 
   1  10   6     2662.20     2763.70     27.38 o 
   2  10   6       33.54       29.17      8.06 o 
   3  10   6     1068.34     1075.86     18.75 o 
   4  10   6       12.89       38.21     10.04 o 
   5  10   6     1313.86     1255.04     21.46 o 
   6  10   6       22.21       32.55     13.60 o 
   7  10   6      316.16      286.12     18.75 o 
   8  10   6        4.22      -27.78     24.48 o 
   1  11   6     1925.95     1826.85     23.14 o 
   2  11   6      210.55      189.90     14.90 o 
   3  11   6      773.28      821.68     16.84 o 
   4  11   6      183.33      212.25     12.09 o 
   5  11   6     2448.88     2341.02     30.40 o 
   6  11   6      390.53      393.77     19.53 o 
   7  11   6      141.53      134.83     18.08 o 
   8  11   6       19.78       32.42     25.57 o 
   0  12   6     1140.82     1310.15     30.55 o 
   1  12   6     1442.94     1376.60     20.69 o 
   2  12   6       34.16       24.90     11.05 o 
   3  12   6     1206.23     1117.01     21.25 o 
   4  12   6      150.28      125.56     12.20 o 
   5  12   6     1150.35     1086.43     22.81 o 
   6  12   6      147.45      168.28     17.51 o 
   7  12   6      560.28      574.00     23.37 o 
   1  13   6      251.77      251.13     18.78 o 
   2  13   6      616.52      692.45     18.85 o 
   3  13   6       97.02      125.85     12.95 o 
   4  13   6      504.55      548.85     16.66 o 
   5  13   6      139.21      142.04     16.32 o 
   6  13   6       27.37       25.22     17.32 o 
   7  13   6      513.97      583.97     27.15 o 
   0  14   6      226.95      235.06     18.45 o 
   1  14   6      325.71      338.34     14.90 o 
   2  14   6      200.39      211.54     13.82 o 
   3  14   6     2438.06     2458.71     34.35 o 
   4  14   6       31.12       11.07     17.37 o 
   5  14   6      866.04      863.74     29.51 o 
   6  14   6        0.22      -26.29     17.53 o 
   1  15   6     1595.68     1618.24     29.99 o 
   2  15   6       75.76      116.49     15.90 o 
   3  15   6      179.72      151.28     16.89 o 
   4  15   6       87.77      106.00     20.76 o 
   5  15   6     1501.30     1442.74     34.84 o 
   6  15   6        1.07       -0.16     21.20 o 
   0  16   6      117.78      177.09     23.17 o 
   1  16   6       17.34       19.81     16.68 o 
   2  16   6      189.21      203.72     19.50 o 
   3  16   6       16.63       20.12     17.88 o 
   4  16   6        0.11       -3.99     17.97 o 
   5  16   6       85.38      114.67     23.28 o 
   1  17   6      119.27      225.59     21.42 o 
   2  17   6      324.74      416.62     22.92 o 
   3  17   6      107.85      128.20     19.29 o 
   4  17   6       98.89      110.16     26.78 o 
   5  17   6       75.31       47.70     22.28 o 
   0  18   6       41.83      -15.58     33.90 o 
   1  18   6      563.10      555.51     27.82 o 
   2  18   6        0.21        0.22     18.67 o 
   3  18   6     1082.26     1090.75     34.10 o 
   4  18   6       27.64       -6.44     21.37 o 
   1  19   6       24.46      -14.65     22.67 o 
   2  19   6       29.37        2.46     32.46 o 
   3  19   6       42.86       16.20     34.05 o 
   0  20   6        0.37       34.82     43.98 o 
   1  20   6       80.76      105.21     32.71 o 
   1   1   7    10601.98    10607.10     75.36 o 
   2   1   7       21.51       70.74      5.59 o 
   3   1   7     4251.98     4413.06     37.61 o 
   4   1   7      721.96      641.37     12.99 o 
   5   1   7     3796.67     3614.17     48.55 o 
   6   1   7      424.54      456.53     18.25 o 
   7   1   7      269.31      256.25     19.35 o 
   8   1   7      179.85      240.74     22.15 o 
   9   1   7      243.16      231.56     26.81 o 
   0   2   7      505.67      528.80     10.49 o 
   1   2   7     2244.25     2388.37     17.62 o 
   2   2   7     4304.06     4466.68     40.85 o 
   3   2   7      833.29      765.42     14.94 o 
   4   2   7      274.36      265.56      9.73 o 
   5   2   7      212.96      214.90     11.91 o 
   6   2   7      160.29      232.09     17.84 o 
   7   2   7      785.57      735.88     24.25 o 
   8   2   7       37.71       31.58     22.78 o 
   9   2   7        5.02       18.27     24.25 o 
   1   3   7     6152.72     6483.11     41.33 o 
   2   3   7      677.51      683.36      9.48 o 
   3   3   7      121.49      151.95      6.50 o 
   4   3   7     3114.21     3091.01     31.05 o 
   5   3   7       53.74       55.24      8.38 o 
   6   3   7      181.02      194.32     12.80 o 
   7   3   7        3.27       -1.15     14.15 o 
   8   3   7       89.39      103.72     19.17 o 
   9   3   7        6.21      -11.23     21.23 o 
   0   4   7      321.15      362.37      9.24 o 
   1   4   7     7364.76     7407.06     53.61 o 
   2   4   7      147.70      166.59      8.88 o 
   3   4   7    10608.76    10325.71     89.51 o 
   4   4   7      591.89      569.19     12.64 o 
   5   4   7        5.48       12.82      9.31 o 
   6   4   7       14.29        7.92     12.91 o 
   7   4   7     3245.56     3092.25     43.24 o 
   8   4   7     1762.28     1889.64     35.27 o 
   9   4   7       25.44       26.08     21.22 o 
   1   5   7        2.34        2.58      3.31 o 
   2   5   7      234.96      205.26     10.91 o 
   3   5   7      301.88      334.88      9.12 o 
   4   5   7      499.24      540.77     21.58 o 
   5   5   7        2.17       -4.45      9.94 o 
   6   5   7     1599.65     1583.61     25.03 o 
   7   5   7       53.31       48.64     15.25 o 
   8   5   7      187.33      204.08     19.06 o 
   9   5   7       14.73      -13.29     18.88 o 
   0   6   7    18992.76    18807.21    216.50 o 
   1   6   7     2722.79     2670.45     23.46 o 
   2   6   7     6057.91     6000.68     53.91 o 
   3   6   7     7499.41     7332.34     71.41 o 
   4   6   7      310.53      360.41     12.38 o 
   5   6   7       92.12      126.43     14.47 o 
   6   6   7     1413.30     1422.22     26.49 o 
   7   6   7      258.87      228.95     17.59 o 
   8   6   7        6.78       -2.34     19.65 o 
   9   6   7       48.05       40.09     23.61 o 
   1   7   7     8144.54     8054.95     71.00 o 
   2   7   7      173.92      141.60      6.96 o 
   3   7   7     2029.54     2065.79     26.52 o 
   4   7   7      964.79     1036.65     19.45 o 
   5   7   7     4992.41     4777.86     56.26 o 
   6   7   7      351.85      420.90     16.92 o 
   7   7   7       40.83       34.38     15.43 o 
   8   7   7        9.41      -21.32     17.82 o 
   0   8   7      116.35      102.96      6.96 o 
   1   8   7        2.12        3.43      7.52 o 
   2   8   7      493.80      457.96     13.05 o 
   3   8   7     2853.72     2877.26     33.76 o 
   4   8   7     3866.61     3489.26     39.88 o 
   5   8   7        3.91       -7.11     11.13 o 
   6   8   7       76.85       52.05     14.27 o 
   7   8   7      225.85      224.78     21.05 o 
   8   8   7      444.50      509.76     28.13 o 
   1   9   7     5490.11     5418.76     47.10 o 
   2   9   7     5275.11     5328.93     54.89 o 
   3   9   7      362.56      388.37     13.19 o 
   4   9   7      876.26      923.09     19.46 o 
   5   9   7      931.89      883.60     20.39 o 
   6   9   7      374.61      331.69     17.58 o 
   7   9   7      241.87      278.34     18.91 o 
   8   9   7      277.75      303.87     22.24 o 
   0  10   7     2829.99     2812.21     40.23 o 
   1  10   7     1916.74     1925.74     23.59 o 
   2  10   7      308.68      331.33     11.36 o 
   3  10   7      985.88      954.34     17.45 o 
   4  10   7      327.17      353.98     16.12 o 
   5  10   7       23.27       40.29     11.76 o 
   6  10   7       26.12       11.65     13.69 o 
   7  10   7     1045.38      991.91     27.52 o 
   8  10   7       67.85       55.85     21.38 o 
   1  11   7     5249.79     5224.13     50.40 o 
   2  11   7      433.27      345.13     13.48 o 
   3  11   7       14.78       17.99     10.17 o 
   4  11   7      948.82      987.41     19.64 o 
   5  11   7      874.16      866.48     23.91 o 
   6  11   7      681.61      652.53     23.03 o 
   7  11   7       84.03      107.10     18.43 o 
   0  12   7     4873.54     5081.46     76.12 o 
   1  12   7      835.96      794.50     16.59 o 
   2  12   7      499.32      540.53     17.40 o 
   3  12   7     1397.50     1290.67     23.66 o 
   4  12   7      707.28      756.33     18.98 o 
   5  12   7        4.60        3.36     12.53 o 
   6  12   7      563.98      613.00     22.47 o 
   7  12   7      359.03      347.36     21.25 o 
   1  13   7       28.44       34.00     11.85 o 
   2  13   7       17.99       34.98     12.27 o 
   3  13   7       16.68       11.68     12.45 o 
   4  13   7        8.47       16.86     13.27 o 
   5  13   7       39.41       57.38     16.15 o 
   6  13   7       36.34       40.02     17.37 o 
   7  13   7       52.33       82.50     21.26 o 
   0  14   7      480.40      545.48     25.22 o 
   1  14   7      570.56      572.67     20.52 o 
   2  14   7       25.33       32.45     13.22 o 
   3  14   7     2205.74     2141.90     31.95 o 
   4  14   7      213.10      212.12     18.06 o 
   5  14   7        1.18       -1.27     19.15 o 
   6  14   7        2.75      -17.70     19.71 o 
   1  15   7       34.36       58.64     15.05 o 
   2  15   7        7.91       18.24     15.04 o 
   3  15   7        4.31        1.26     15.56 o 
   4  15   7        6.95        4.83     18.88 o 
   5  15   7       61.87       85.30     23.14 o 
   6  15   7        5.19      -29.20     20.91 o 
   0  16   7      645.09      718.93     38.81 o 
   1  16   7        3.88       10.79     16.56 o 
   2  16   7      142.94      190.05     19.34 o 
   3  16   7      471.41      448.82     25.66 o 
   4  16   7       31.11       -7.14     20.00 o 
   5  16   7        8.99      -30.31     20.20 o 
   1  17   7      182.11      179.86     20.11 o 
   2  17   7      254.49      332.96     22.46 o 
   3  17   7        9.98       -3.15     19.63 o 
   4  17   7       28.62       10.00     26.08 o 
   0  18   7      201.45      218.07     43.98 o 
   1  18   7       31.40       50.87     19.48 o 
   2  18   7        1.03        1.64     19.84 o 
   3  18   7        2.69        8.82     21.24 o 
   4  18   7        4.61       -8.19     22.18 o 
   1  19   7      356.30      373.24     35.63 o 
   2  19   7       43.71       41.39     24.62 o 
   0   0   8      101.60       83.34      7.67 o 
   1   0   8      691.88      869.09     12.72 o 
   2   0   8     1953.04     2260.99     26.83 o 
   3   0   8     1786.03     1656.66     24.32 o 
   4   0   8     2743.13     2784.39     62.76 o 
   5   0   8     2502.35     2519.11     55.43 o 
   6   0   8     2572.41     2582.86     64.60 o 
   7   0   8     2618.25     2401.09     57.57 o 
   8   0   8     1617.68     1699.87     51.36 o 
   9   0   8      307.10      320.70     52.23 o 
   1   1   8    10608.54    11322.50     80.60 o 
   2   1   8     4949.65     4890.25     38.86 o 
   3   1   8     4956.56     5194.30     47.30 o 
   4   1   8      562.67      574.96     13.56 o 
   5   1   8      886.14      860.32     21.90 o 
   6   1   8     1159.12     1087.37     35.12 o 
   7   1   8        3.39       22.41     15.55 o 
   8   1   8      252.24      279.86     29.71 o 
   9   1   8       72.13       61.48     26.37 o 
   0   2   8    35333.71    33108.27    679.20 o 
   1   2   8     5766.74     5845.25     39.38 o 
   2   2   8     1600.07     1593.07     17.21 o 
   3   2   8      515.30      498.03     12.68 o 
   4   2   8     1821.18     1794.53     21.07 o 
   5   2   8      249.97      267.05     12.36 o 
   6   2   8     5322.23     5340.19     84.38 o 
   7   2   8     1416.78     1387.31     39.97 o 
   8   2   8       89.30       60.45     21.80 o 
   9   2   8        1.79      -30.98     20.66 o 
   1   3   8     1218.65     1268.99     11.33 o 
   2   3   8     2394.43     2659.44     24.97 o 
   3   3   8      987.15      954.20     13.34 o 
   4   3   8     2631.75     2560.90     27.66 o 
   5   3   8     1360.83     1234.16     20.07 o 
   6   3   8     1314.58     1344.63     25.92 o 
   7   3   8       78.98       57.74     15.04 o 
   8   3   8      103.92       56.65     19.39 o 
   9   3   8      274.66      292.64     33.69 o 
   0   4   8       18.11       12.23      8.78 o 
   1   4   8       11.84        7.40      4.05 o 
   2   4   8      170.15      200.41      7.39 o 
   3   4   8      217.00      219.11      7.10 o 
   4   4   8      350.23      317.07      9.88 o 
   5   4   8      721.09      731.22     16.55 o 
   6   4   8       18.35       32.40     13.28 o 
   7   4   8       55.67       54.22     15.50 o 
   8   4   8       89.92       66.40     19.47 o 
   9   4   8       11.53      -31.14     23.81 o 
   1   5   8     5636.07     5493.79     49.88 o 
   2   5   8     7467.53     7385.51     65.56 o 
   3   5   8      123.47      112.57      8.78 o 
   4   5   8     3799.07     3820.46     41.64 o 
   5   5   8     1933.65     1860.03     25.99 o 
   6   5   8       31.46       58.50     13.97 o 
   7   5   8      193.63      182.01     17.56 o 
   8   5   8      461.70      554.74     22.75 o 
   9   5   8      131.47      121.52     24.15 o 
   0   6   8      518.49      538.99     14.37 o 
   1   6   8     1786.23     1786.69     17.52 o 
   2   6   8      109.15      108.07      8.37 o 
   3   6   8     1916.69     1918.97     25.19 o 
   4   6   8      252.05      265.20     11.56 o 
   5   6   8      268.85      342.02     15.09 o 
   6   6   8       17.87       23.31     14.04 o 
   7   6   8      150.83      178.62     17.60 o 
   8   6   8        2.00        7.39     17.72 o 
   1   7   8      486.70      499.00      9.21 o 
   2   7   8      800.94      803.94     15.82 o 
   3   7   8        1.65       -1.37      9.20 o 
   4   7   8     2956.16     2886.21     34.59 o 
   5   7   8      500.89      495.49     16.17 o 
   6   7   8      619.73      569.78     20.10 o 
   7   7   8      195.65      217.90     18.23 o 
   8   7   8       54.44       57.65     19.48 o 
   0   8   8     2810.52     2822.86     51.58 o 
   1   8   8       50.98       63.07      7.29 o 
   2   8   8      568.11      604.21     26.41 o 
   3   8   8     3472.31     3297.98     37.85 o 
   4   8   8     1922.59     1896.20     26.99 o 
   5   8   8      409.25      459.64     15.95 o 
   6   8   8     1665.93     1732.70     31.24 o 
   7   8   8     1032.47      981.69     24.87 o 
   8   8   8      336.67      369.53     25.97 o 
   1   9   8        2.97       10.22      7.25 o 
   2   9   8      208.00      194.89     10.86 o 
   3   9   8     1156.08     1276.62     22.01 o 
   4   9   8        4.64        4.80     11.35 o 
   5   9   8      151.68      184.98     13.65 o 
   6   9   8      144.39      134.30     16.41 o 
   7   9   8      399.93      382.24     22.78 o 
   8   9   8       46.90       39.53     19.44 o 
   0  10   8     1540.30     1608.24     28.57 o 
   1  10   8      513.61      486.73     13.17 o 
   2  10   8     1459.41     1478.19     27.00 o 
   3  10   8     5004.16     4824.94     52.13 o 
   4  10   8     1956.70     2023.31     29.57 o 
   5  10   8       56.58       57.46     13.25 o 
   6  10   8      487.27      541.99     22.88 o 
   7  10   8      243.89      220.16     22.13 o 
   8  10   8      102.06      109.14     21.46 o 
   1  11   8      805.02      814.36     18.59 o 
   2  11   8      388.61      371.82     14.15 o 
   3  11   8        5.35       -1.73     10.09 o 
   4  11   8       16.75       11.76     10.80 o 
   5  11   8      215.84      203.12     14.02 o 
   6  11   8       80.77       96.43     15.63 o 
   7  11   8       14.64        6.50     20.63 o 
   0  12   8     1109.76     1043.53     28.20 o 
   1  12   8      786.18      775.87     19.33 o 
   2  12   8      561.18      546.88     16.91 o 
   3  12   8      110.22      117.66     12.83 o 
   4  12   8       32.88       34.75     11.89 o 
   5  12   8      155.68      156.45     14.40 o 
   6  12   8       17.66       -6.37     20.35 o 
   7  12   8        3.12       31.89     20.68 o 
   1  13   8     2422.35     2163.42     31.02 o 
   2  13   8     1915.13     1941.42     29.33 o 
   3  13   8      183.60      181.02     14.98 o 
   4  13   8      755.67      854.27     22.85 o 
   5  13   8     1161.82     1110.79     26.28 o 
   6  13   8       90.01       98.68     17.98 o 
   7  13   8       23.78       -8.14     22.51 o 
   0  14   8        0.94       14.10     15.99 o 
   1  14   8      748.70      753.16     22.39 o 
   2  14   8       83.39       79.40     13.80 o 
   3  14   8       33.96       41.40     14.40 o 
   4  14   8      448.73      509.91     18.85 o 
   5  14   8       39.88       39.97     20.23 o 
   6  14   8        0.25      -22.21     20.73 o 
   1  15   8      793.30      713.12     23.17 o 
   2  15   8      106.63       86.69     14.89 o 
   3  15   8        0.30      -15.44     15.01 o 
   4  15   8      169.65      196.82     21.39 o 
   5  15   8      115.00      106.74     21.66 o 
   6  15   8      471.01      489.79     27.38 o 
   0  16   8      653.21      694.44     38.55 o 
   1  16   8      953.09      897.62     26.04 o 
   2  16   8       29.74        6.51     16.46 o 
   3  16   8      622.15      622.97     24.55 o 
   4  16   8      720.11      738.01     29.14 o 
   5  16   8        2.95      -26.04     27.64 o 
   1  17   8       28.46       12.82     17.94 o 
   2  17   8      806.91      763.15     29.05 o 
   3  17   8       29.90       -4.28     21.95 o 
   4  17   8      215.86      245.06     24.02 o 
   0  18   8      221.78      196.08     40.32 o 
   1  18   8       15.00        2.64     22.44 o 
   2  18   8        1.33        5.77     25.47 o 
   3  18   8       20.92      -26.42     26.32 o 
   1  19   8      164.02      175.17     33.67 o 
   2  19   8      261.24      265.33     24.34 o 
   1   1   9      400.38      391.12      7.39 o 
   2   1   9    20650.93    20543.90    144.21 o 
   3   1   9     2027.49     1972.95     21.83 o 
   4   1   9     7202.23     7092.94     76.13 o 
   5   1   9     1595.35     1482.73     28.96 o 
   6   1   9      141.63      116.69     15.62 o 
   7   1   9       23.53       39.65     19.08 o 
   8   1   9      670.39      665.13     30.77 o 
   9   1   9      154.86      200.82     50.39 o 
   0   2   9    14618.96    14705.01    199.12 o 
   1   2   9     6321.82     6464.98     49.53 o 
   2   2   9     3755.84     3969.23     37.97 o 
   3   2   9     8359.90     8317.05     68.76 o 
   4   2   9      139.71      151.17      7.99 o 
   5   2   9     1612.37     1635.47     26.16 o 
   6   2   9     1037.32     1014.93     25.94 o 
   7   2   9      708.92      708.94     27.51 o 
   8   2   9       72.01       73.08     20.70 o 
   9   2   9       29.94       46.95     22.77 o 
   1   3   9     4061.97     4415.68     30.93 o 
   2   3   9     4746.86     4765.88     41.22 o 
   3   3   9     5663.69     5507.94     51.03 o 
   4   3   9      497.16      539.33     13.55 o 
   5   3   9     1772.03     1635.27     27.09 o 
   6   3   9       10.39       13.09     13.37 o 
   7   3   9        0.03        5.86     17.19 o 
   8   3   9      261.01      281.95     22.49 o 
   9   3   9      176.61      194.98     24.66 o 
   0   4   9     5342.18     5623.52     67.72 o 
   1   4   9      285.02      329.08      6.79 o 
   2   4   9     3758.95     3767.41     33.88 o 
   3   4   9     2762.20     2758.09     26.88 o 
   4   4   9     1212.00     1149.04     17.90 o 
   5   4   9       91.62      102.83     13.19 o 
   6   4   9     2920.69     2895.75     40.38 o 
   7   4   9      213.94      183.13     16.08 o 
   8   4   9      129.13      154.77     21.93 o 
   9   4   9        0.64      -36.60     38.22 o 
   1   5   9     1763.23     1589.27     15.15 o 
   2   5   9     2673.43     2706.53     31.07 o 
   3   5   9     1083.36     1097.38     18.24 o 
   4   5   9       68.79       67.09      9.05 o 
   5   5   9     1316.28     1386.33     22.81 o 
   6   5   9      116.81      105.30     14.87 o 
   7   5   9      101.18       94.83     16.85 o 
   8   5   9       31.22       14.61     18.07 o 
   0   6   9    14804.91    14687.96    165.62 o 
   1   6   9     2709.76     2590.26     29.51 o 
   2   6   9     2003.26     2054.46     26.01 o 
   3   6   9     3626.87     3649.17     40.77 o 
   4   6   9     3469.99     3594.19     40.75 o 
   5   6   9      762.14      736.00     17.01 o 
   6   6   9     1534.32     1668.81     30.55 o 
   7   6   9     1332.97     1228.98     29.05 o 
   8   6   9       40.25        4.86     19.07 o 
   1   7   9      185.15      209.67      9.48 o 
   2   7   9      475.81      454.31     13.74 o 
   3   7   9       15.03       17.60      9.18 o 
   4   7   9      195.46      201.37     12.27 o 
   5   7   9       17.67       20.24     12.24 o 
   6   7   9       90.53      122.30     16.38 o 
   7   7   9        1.67       -8.69     16.78 o 
   8   7   9       71.29       90.69     20.30 o 
   0   8   9     1691.51     1786.95     29.02 o 
   1   8   9      429.08      415.84     11.23 o 
   2   8   9       80.27       74.20     10.06 o 
   3   8   9      336.74      356.25     12.89 o 
   4   8   9      144.44      159.82     12.61 o 
   5   8   9     1658.51     1615.81     26.38 o 
   6   8   9       33.22       24.15     16.94 o 
   7   8   9      201.38      234.54     19.45 o 
   8   8   9       39.82       49.31     19.94 o 
   1   9   9     4975.76     4709.84     50.37 o 
   2   9   9     1274.19     1334.20     21.93 o 
   3   9   9     3858.89     3727.53     42.82 o 
   4   9   9     1544.38     1624.51     25.95 o 
   5   9   9     4460.22     4147.52     50.33 o 
   6   9   9       19.27       10.24     17.77 o 
   7   9   9      287.73      357.76     19.40 o 
   8   9   9      510.14      546.12     38.35 o 
   0  10   9        2.16       -9.80     11.26 o 
   1  10   9      288.98      289.89     15.83 o 
   2  10   9      197.92      195.35     12.08 o 
   3  10   9      224.53      265.03     13.38 o 
   4  10   9       47.08       55.56     12.65 o 
   5  10   9       40.28       43.88     13.55 o 
   6  10   9      245.88      234.06     25.16 o 
   7  10   9      448.47      466.79     22.05 o 
   1  11   9      364.90      381.78     14.68 o 
   2  11   9     1443.55     1514.03     25.03 o 
   3  11   9      252.73      256.92     20.27 o 
   4  11   9      177.04      199.74     13.15 o 
   5  11   9        5.25        9.12     12.95 o 
   6  11   9      155.71      132.68     16.72 o 
   7  11   9      138.52      172.93     22.20 o 
   0  12   9      525.86      577.47     23.90 o 
   1  12   9      517.28      537.51     17.04 o 
   2  12   9       19.82       22.14     11.63 o 
   3  12   9      787.77      723.04     21.09 o 
   4  12   9      980.04      960.95     22.97 o 
   5  12   9       55.42       87.03     14.20 o 
   6  12   9      481.19      483.11     19.56 o 
   7  12   9      290.40      282.03     25.04 o 
   1  13   9      131.34      167.92     13.99 o 
   2  13   9     1111.76     1136.48     23.47 o 
   3  13   9       37.31       26.33     14.07 o 
   4  13   9      144.87      176.99     16.15 o 
   5  13   9      144.85      154.37     17.48 o 
   6  13   9        4.45      -19.78     19.55 o 
   0  14   9      304.51      338.53     43.52 o 
   1  14   9      268.92      239.43     15.33 o 
   2  14   9      242.06      260.81     15.61 o 
   3  14   9      145.99      117.36     15.33 o 
   4  14   9       44.95       50.02     15.76 o 
   5  14   9       24.72        8.29     21.95 o 
   6  14   9      228.04      256.17     24.57 o 
   1  15   9      536.73      556.61     21.21 o 
   2  15   9        7.36        9.48     15.13 o 
   3  15   9        6.74       -1.82     15.28 o 
   4  15   9        0.25      -17.23     20.69 o 
   5  15   9      149.53      145.90     22.80 o 
   0  16   9      181.54      214.28     46.73 o 
   1  16   9       61.87       36.98     18.66 o 
   2  16   9      201.07      219.53     17.51 o 
   3  16   9       10.96        8.09     17.31 o 
   4  16   9       45.62       46.68     21.10 o 
   5  16   9       10.84      -23.44     21.83 o 
   1  17   9       36.92       23.29     20.88 o 
   2  17   9      196.67      224.74     21.53 o 
   3  17   9       31.06       41.24     19.04 o 
   4  17   9      149.39      141.22     23.30 o 
   0  18   9        2.68        7.42     31.08 o 
   1  18   9       18.13      -26.50     31.08 o 
   2  18   9       66.02       59.72     22.13 o 
   3  18   9      139.09      154.97     22.88 o 
   1  19   9      137.75      161.82     36.65 o 
   0   0  10    13210.70    13592.93    176.25 o 
   1   0  10      372.77      364.37     16.91 o 
   2   0  10    18590.05    18214.46    175.74 o 
   3   0  10        4.45       14.15      9.66 o 
   4   0  10    10945.98    10457.29    172.66 o 
   5   0  10      511.20      493.53     26.88 o 
   6   0  10     2215.42     2278.33     53.43 o 
   7   0  10       66.74       75.85     25.59 o 
   8   0  10        7.70      -21.99     41.23 o 
   9   0  10       12.65      -17.41     44.90 o 
   1   1  10     2279.58     2297.51     19.21 o 
   2   1  10      387.99      390.40      8.55 o 
   3   1  10      728.46      661.53     12.67 o 
   4   1  10     1229.81     1198.44     21.00 o 
   5   1  10     2603.19     2478.17     34.41 o 
   6   1  10      999.95      960.39     25.74 o 
   7   1  10       66.52       75.95     36.26 o 
   8   1  10       90.39      104.35     29.76 o 
   9   1  10      247.71      230.70     29.40 o 
   0   2  10      194.15      183.69      7.72 o 
   1   2  10     2330.04     2467.31     20.24 o 
   2   2  10     7349.17     7805.55     60.85 o 
   3   2  10     3467.60     3405.26     34.06 o 
   4   2  10      399.45      403.62     12.59 o 
   5   2  10     1930.20     1844.89     28.90 o 
   6   2  10      409.00      443.49     19.80 o 
   7   2  10     2775.33     2571.30     48.86 o 
   8   2  10      483.32      502.58     24.27 o 
   1   3  10      351.70      362.98      7.30 o 
   2   3  10     6221.24     6086.69     51.75 o 
   3   3  10      257.38      242.96      9.41 o 
   4   3  10     2263.02     2174.08     28.21 o 
   5   3  10     1079.28     1033.68     22.35 o 
   6   3  10      183.09      215.06     17.16 o 
   7   3  10      122.10      115.96     18.72 o 
   8   3  10      721.36      728.31     29.33 o 
   0   4  10      346.64      370.82     28.07 o 
   1   4  10     1446.92     1423.84     13.10 o 
   2   4  10     1968.44     2035.38     21.46 o 
   3   4  10        3.31        4.46      7.62 o 
   4   4  10      165.03      163.30     10.54 o 
   5   4  10      368.27      373.35     16.09 o 
   6   4  10      143.51      139.48     15.42 o 
   7   4  10       13.08       19.61     20.32 o 
   8   4  10      209.95      197.19     22.96 o 
   1   5  10     6856.08     7197.65     48.47 o 
   2   5  10     3623.94     3619.60     36.23 o 
   3   5  10     2378.57     2210.29     25.75 o 
   4   5  10     3260.80     3197.08     34.45 o 
   5   5  10     1333.15     1190.10     22.48 o 
   6   5  10        1.15       -2.16     14.99 o 
   7   5  10      207.02      238.30     18.71 o 
   8   5  10      983.93      953.42     33.31 o 
   0   6  10    11890.69    11986.60    121.57 o 
   1   6  10       73.53       84.74      7.19 o 
   2   6  10      455.76      456.16     13.46 o 
   3   6  10       54.09       58.96      9.29 o 
   4   6  10      351.26      348.81     12.47 o 
   5   6  10       14.45        7.97     12.66 o 
   6   6  10      320.87      330.20     17.89 o 
   7   6  10       30.83       38.79     16.67 o 
   8   6  10       11.04       -7.13     18.86 o 
   1   7  10       47.07       64.90      8.57 o 
   2   7  10     2574.24     2713.53     32.96 o 
   3   7  10      418.04      410.15     13.92 o 
   4   7  10      107.58      114.42     11.78 o 
   5   7  10      900.41      796.52     17.99 o 
   6   7  10       16.40       -4.55     15.34 o 
   7   7  10        5.39        5.36     17.23 o 
   8   7  10      375.04      418.80     23.63 o 
   0   8  10     1789.64     1767.82     29.88 o 
   1   8  10      377.65      351.28     11.82 o 
   2   8  10      356.89      347.34     13.06 o 
   3   8  10        5.91       19.16     11.61 o 
   4   8  10      125.72      145.48     12.89 o 
   5   8  10      263.05      304.56     15.43 o 
   6   8  10     1261.89     1160.44     36.42 o 
   7   8  10      170.77      185.13     19.98 o 
   8   8  10       19.65        3.97     20.32 o 
   1   9  10        2.76       15.39     10.10 o 
   2   9  10       88.92       80.73     10.85 o 
   3   9  10       84.72      101.68     12.46 o 
   4   9  10      124.11      127.83     14.07 o 
   5   9  10       49.67       64.91     13.45 o 
   6   9  10      336.93      301.74     21.78 o 
   7   9  10       78.47       63.88     18.15 o 
   0  10  10     1946.07     1975.82     32.95 o 
   1  10  10      272.27      242.12     15.91 o 
   2  10  10      241.92      216.37     13.63 o 
   3  10  10       89.54       84.07     12.46 o 
   4  10  10       52.55       42.83     15.71 o 
   5  10  10      461.57      508.06     18.58 o 
   6  10  10     1922.24     1892.92     42.16 o 
   7  10  10      792.87      780.47     27.98 o 
   1  11  10       58.35       72.30     14.19 o 
   2  11  10     2612.37     2594.73     36.33 o 
   3  11  10        2.03      -12.56     12.34 o 
   4  11  10      177.06      175.84     15.37 o 
   5  11  10       23.81       29.72     14.76 o 
   6  11  10      532.74      580.23     22.25 o 
   7  11  10        5.48      -12.17     18.94 o 
   0  12  10     3369.21     3234.06     57.19 o 
   1  12  10      778.20      774.15     20.50 o 
   2  12  10       19.38       14.40     12.07 o 
   3  12  10      450.22      451.39     17.54 o 
   4  12  10       13.98      -21.08     14.05 o 
   5  12  10        5.69        4.69     19.12 o 
   6  12  10      403.55      466.88     20.51 o 
   7  12  10        1.53      -65.74     54.26 o 
   1  13  10      617.17      592.03     18.46 o 
   2  13  10       69.48       69.56     14.50 o 
   3  13  10      877.05      841.17     22.68 o 
   4  13  10      178.00      169.07     16.52 o 
   5  13  10      200.58      188.42     20.35 o 
   6  13  10       23.93       13.05     19.30 o 
   0  14  10        2.56       29.71     24.44 o 
   1  14  10      478.97      489.67     17.89 o 
   2  14  10       68.98       53.56     16.11 o 
   3  14  10      445.47      479.83     19.97 o 
   4  14  10      900.62      853.65     24.61 o 
   5  14  10       70.65       42.91     17.55 o 
   6  14  10       74.49       61.78     22.75 o 
   1  15  10      884.26     1030.55     31.15 o 
   2  15  10      732.96      800.02     23.52 o 
   3  15  10      227.07      254.05     18.44 o 
   4  15  10      151.56      205.74     18.46 o 
   5  15  10      339.69      373.27     24.92 o 
   0  16  10       99.64       87.58     30.70 o 
   1  16  10      350.64      432.17     24.34 o 
   2  16  10       35.28       38.34     16.01 o 
   3  16  10      453.25      468.63     21.03 o 
   4  16  10       77.29      107.36     20.44 o 
   1  17  10      304.05      294.93     25.66 o 
   2  17  10       83.03       69.73     26.98 o 
   3  17  10        0.42        5.66     19.58 o 
   4  17  10       11.38      -28.39     22.75 o 
   0  18  10      699.85      687.46     42.63 o 
   1  18  10       60.76      105.81     26.94 o 
   2  18  10       44.09        6.02     26.07 o 
   1   1  11      203.92      318.28      7.53 o 
   2   1  11    10036.32     9981.22     69.19 o 
   3   1  11      346.98      347.47     10.13 o 
   4   1  11      481.34      520.57     25.85 o 
   5   1  11        1.38       -3.62     11.57 o 
   6   1  11      133.04      109.41     17.00 o 
   7   1  11      463.23      554.53     22.89 o 
   8   1  11      431.47      406.30     29.07 o 
   0   2  11      272.85      297.58      9.50 o 
   1   2  11      128.86      162.79      6.73 o 
   2   2  11      135.44      121.34      7.07 o 
   3   2  11        6.58       18.68      7.77 o 
   4   2  11      278.45      269.92     12.39 o 
   5   2  11       92.21      126.86     14.65 o 
   6   2  11     1144.92     1042.19     27.66 o 
   7   2  11      402.19      390.28     21.64 o 
   8   2  11        0.05        2.34     19.89 o 
   1   3  11      465.13      477.68      8.54 o 
   2   3  11      717.54      854.99     12.54 o 
   3   3  11      405.15      365.88     11.34 o 
   4   3  11     1898.47     1855.14     29.02 o 
   5   3  11     1623.96     1524.24     31.03 o 
   6   3  11      514.82      543.85     22.21 o 
   7   3  11       23.27       49.05     21.95 o 
   8   3  11       71.65       84.25     22.62 o 
   0   4  11    20081.55    19197.15    250.57 o 
   1   4  11      854.83      964.73     10.59 o 
   2   4  11      229.08      202.24      9.38 o 
   3   4  11      418.80      400.28     11.73 o 
   4   4  11     8118.25     7724.59     77.15 o 
   5   4  11      190.74      220.35     15.14 o 
   6   4  11     2175.40     1993.87     36.83 o 
   7   4  11       23.86       20.70     19.19 o 
   8   4  11      366.10      437.53     55.55 o 
   1   5  11      240.69      266.02      7.45 o 
   2   5  11     2232.17     2211.11     25.81 o 
   3   5  11      220.54      216.45     10.27 o 
   4   5  11       35.24       43.98      9.37 o 
   5   5  11       25.86       32.36     12.06 o 
   6   5  11      195.29      161.98     16.60 o 
   7   5  11       96.39       57.45     17.03 o 
   8   5  11        1.76       27.48     22.32 o 
   0   6  11      149.40      124.28     13.23 o 
   1   6  11      408.22      382.33     10.52 o 
   2   6  11      418.63      422.59     12.50 o 
   3   6  11       40.73       38.53      9.44 o 
   4   6  11      196.90      197.06     11.53 o 
   5   6  11      897.10      883.35     21.42 o 
   6   6  11     1510.84     1398.84     29.48 o 
   7   6  11      721.90      701.92     25.00 o 
   8   6  11      265.34      314.12     22.93 o 
   1   7  11      244.43      314.47     11.06 o 
   2   7  11    12070.12    11514.48    109.96 o 
   3   7  11       84.50      130.49     11.72 o 
   4   7  11     1432.78     1395.77     22.64 o 
   5   7  11      118.23       95.09     13.97 o 
   6   7  11     1328.76     1328.29     29.74 o 
   7   7  11       66.96       81.57     18.79 o 
   8   7  11      445.87      471.71     24.87 o 
   0   8  11     3852.70     3730.81     63.48 o 
   1   8  11      672.72      667.46     15.58 o 
   2   8  11     1203.71     1285.39     22.06 o 
   3   8  11      201.93      224.93     13.07 o 
   4   8  11     2811.51     2632.37     34.87 o 
   5   8  11      117.97       95.85     18.42 o 
   6   8  11      501.33      514.23     21.66 o 
   7   8  11       66.01       75.81     19.29 o 
   1   9  11       21.39       30.07     10.42 o 
   2   9  11     1401.87     1409.59     24.20 o 
   3   9  11      555.61      578.08     18.05 o 
   4   9  11      936.80      807.16     20.88 o 
   5   9  11       32.42       37.94     13.66 o 
   6   9  11      184.51      191.81     19.39 o 
   7   9  11       90.41      102.21     20.44 o 
   0  10  11     5809.22     5436.52     83.49 o 
   1  10  11        0.77       -0.05     11.06 o 
   2  10  11       55.64       42.80     11.66 o 
   3  10  11       66.68       65.39     13.03 o 
   4  10  11     1684.71     1663.98     28.17 o 
   5  10  11       50.42       64.04     14.98 o 
   6  10  11      722.59      705.28     28.62 o 
   7  10  11        0.19       -2.69     19.09 o 
   1  11  11      875.51      956.77     29.00 o 
   2  11  11     3452.08     3389.39     41.65 o 
   3  11  11       19.48       31.50     13.29 o 
   4  11  11      606.12      665.01     20.97 o 
   5  11  11       22.21       11.33     16.51 o 
   6  11  11      284.76      307.43     21.96 o 
   7  11  11       24.89       29.75     18.62 o 
   0  12  11      284.89      309.95     22.73 o 
   1  12  11       68.54       74.38     13.18 o 
   2  12  11       65.92       48.11     14.82 o 
   3  12  11        2.60       15.07     13.48 o 
   4  12  11        8.16        7.54     14.85 o 
   5  12  11      427.13      444.89     23.23 o 
   6  12  11      124.55      147.33     20.20 o 
   1  13  11       20.23       32.92     14.80 o 
   2  13  11        0.42        3.50     14.62 o 
   3  13  11        0.77       20.07     15.65 o 
   4  13  11       55.66       52.73     16.33 o 
   5  13  11       17.76       -2.21     16.44 o 
   6  13  11      477.29      473.97     25.21 o 
   0  14  11      606.48      671.93     37.96 o 
   1  14  11       92.52      122.19     17.06 o 
   2  14  11       89.95       97.30     15.54 o 
   3  14  11       66.37       61.06     16.16 o 
   4  14  11      786.54      837.87     25.57 o 
   5  14  11      122.50      140.23     18.78 o 
   1  15  11        3.37       -5.89     19.14 o 
   2  15  11       95.58      141.42     16.20 o 
   3  15  11       87.13      127.95     17.58 o 
   4  15  11       92.91       87.63     18.64 o 
   5  15  11       31.60       58.87     20.73 o 
   0  16  11       18.80       56.37     30.53 o 
   1  16  11      174.40      216.89     22.56 o 
   2  16  11       20.64      -24.01     25.55 o 
   3  16  11       10.51       14.11     17.00 o 
   4  16  11      257.97      221.28     22.07 o 
   1  17  11       13.52       32.49     21.38 o 
   2  17  11       11.38       15.61     23.14 o 
   3  17  11       77.66       56.86     20.08 o 
   0  18  11        0.04      -24.57     50.85 o 
   1  18  11        2.77       10.27     22.05 o 
   2  18  11       19.43       27.89     27.47 o 
   0   0  12    34722.88    35459.60    450.04 o 
   1   0  12      324.68      380.70     19.88 o 
   2   0  12       52.31       64.14      9.78 o 
   3   0  12      715.87      858.40     21.24 o 
   4   0  12     3406.59     3168.71     51.49 o 
   5   0  12     2920.83     2843.31     61.80 o 
   6   0  12     1916.23     1734.78     58.64 o 
   7   0  12       61.26       34.45     25.10 o 
   8   0  12      806.70      759.08     53.14 o 
   1   1  12     2195.17     2215.42     24.79 o 
   2   1  12     1549.34     1539.42     23.52 o 
   3   1  12      162.26      177.88      9.25 o 
   4   1  12      211.41      225.59     11.17 o 
   5   1  12      146.65      153.91     16.59 o 
   6   1  12      114.15       83.43     16.68 o 
   7   1  12       37.12       53.82     20.74 o 
   8   1  12       58.18       66.60     23.61 o 
   0   2  12      270.75      249.26      9.60 o 
   1   2  12        1.63       -6.35      5.13 o 
   2   2  12        5.34        2.18      5.55 o 
   3   2  12      170.24      179.52     16.34 o 
   4   2  12      539.03      561.89     18.18 o 
   5   2  12      970.06      899.61     24.81 o 
   6   2  12     1010.65      892.23     27.46 o 
   7   2  12      112.89      119.13     20.46 o 
   8   2  12        9.47       20.23     25.19 o 
   1   3  12        3.90       -1.96      4.95 o 
   2   3  12     7552.05     7441.51     56.29 o 
   3   3  12      631.34      679.12     19.00 o 
   4   3  12      148.15      148.54     13.26 o 
   5   3  12      620.82      622.22     23.56 o 
   6   3  12     1605.32     1546.32     33.64 o 
   7   3  12      461.64      516.30     24.30 o 
   8   3  12      690.16      717.01     31.22 o 
   0   4  12     3036.55     2921.18     36.26 o 
   1   4  12       23.72       19.90      5.90 o 
   2   4  12       74.33       66.55      8.64 o 
   3   4  12      714.68      668.67     19.92 o 
   4   4  12       94.83       84.50     11.87 o 
   5   4  12      705.86      643.20     20.57 o 
   6   4  12      258.90      291.15     20.31 o 
   7   4  12      106.98       86.33     20.27 o 
   8   4  12       85.32       78.31     26.05 o 
   1   5  12     1472.21     1380.52     16.81 o 
   2   5  12     2115.69     2147.38     25.65 o 
   3   5  12      255.48      263.23     11.25 o 
   4   5  12      272.91      267.91     18.10 o 
   5   5  12       24.37       18.66     12.86 o 
   6   5  12       10.57       14.86     15.71 o 
   7   5  12     1264.06     1369.86     35.00 o 
   8   5  12      557.92      529.03     32.27 o 
   0   6  12      870.14      782.10     37.54 o 
   1   6  12       37.75       43.61      8.03 o 
   2   6  12      371.57      334.95     12.17 o 
   3   6  12       51.80       68.76     10.27 o 
   4   6  12     3760.76     3664.92     43.14 o 
   5   6  12     1043.86     1039.47     22.85 o 
   6   6  12      891.04      770.17     24.87 o 
   7   6  12       22.84        4.81     17.63 o 
   8   6  12      124.78      131.14     24.58 o 
   1   7  12      495.80      488.76     12.63 o 
   2   7  12      511.06      495.37     14.36 o 
   3   7  12     1487.62     1412.32     21.59 o 
   4   7  12      680.86      745.23     22.91 o 
   5   7  12      156.82      129.33     14.48 o 
   6   7  12       34.92       14.88     17.28 o 
   7   7  12      463.75      555.60     23.72 o 
   0   8  12     4702.29     4479.98     71.10 o 
   1   8  12       21.14        5.18      9.46 o 
   2   8  12      967.80      913.41     21.44 o 
   3   8  12      279.92      277.28     14.37 o 
   4   8  12     1317.41     1336.45     22.82 o 
   5   8  12      145.96      175.59     16.06 o 
   6   8  12       58.71       57.57     17.77 o 
   7   8  12        3.79      -10.84     18.40 o 
   1   9  12      356.13      391.16     14.21 o 
   2   9  12       74.28       76.00     12.52 o 
   3   9  12      109.45       86.39     12.96 o 
   4   9  12        2.75      -15.47     12.57 o 
   5   9  12      125.52      122.24     15.99 o 
   6   9  12       90.33       67.88     18.37 o 
   7   9  12       16.04       27.61     19.55 o 
   0  10  12      254.30      237.52     20.82 o 
   1  10  12       32.74       22.19     12.20 o 
   2  10  12     1567.66     1513.76     25.71 o 
   3  10  12      792.59      811.61     21.36 o 
   4  10  12      112.65      100.42     15.16 o 
   5  10  12      103.65      152.97     22.72 o 
   6  10  12      198.42      206.23     18.85 o 
   7  10  12        2.10      -21.28     20.48 o 
   1  11  12      187.08      222.86     16.21 o 
   2  11  12     3387.81     3296.64     44.89 o 
   3  11  12      498.17      545.97     19.10 o 
   4  11  12      555.11      524.45     19.39 o 
   5  11  12        0.23      -25.62     17.08 o 
   6  11  12      798.04      837.10     24.84 o 
   0  12  12      399.92      401.21     24.75 o 
   1  12  12      901.17      809.87     24.64 o 
   2  12  12     1003.27     1048.51     23.93 o 
   3  12  12        2.71      -16.89     14.34 o 
   4  12  12      725.50      731.05     23.14 o 
   5  12  12      104.44       96.81     17.30 o 
   6  12  12       87.42       85.37     20.36 o 
   1  13  12      154.18      195.72     18.76 o 
   2  13  12      228.06      186.74     16.49 o 
   3  13  12        0.81      -24.69     16.46 o 
   4  13  12      130.29       89.13     17.22 o 
   5  13  12       13.30       -4.27     17.19 o 
   6  13  12       18.69      -11.02     22.50 o 
   0  14  12     1456.27     1492.65    102.16 o 
   1  14  12        7.31       31.02     17.78 o 
   2  14  12       70.88      106.63     18.86 o 
   3  14  12      162.32      191.92     23.08 o 
   4  14  12      449.66      503.21     21.57 o 
   5  14  12       12.83       -9.70     17.97 o 
   1  15  12        1.39       17.78     19.80 o 
   2  15  12     1400.71     1349.70     33.49 o 
   3  15  12      116.01      140.81     21.20 o 
   4  15  12      183.71      133.03     19.18 o 
   0  16  12       71.42      127.93     46.27 o 
   1  16  12       95.85      130.57     22.92 o 
   2  16  12        7.34       -5.35     19.11 o 
   3  16  12       98.81      126.79     19.20 o 
   4  16  12      107.53       94.25     20.97 o 
   1  17  12      294.43      311.45     28.43 o 
   2  17  12      218.07      207.18     31.90 o 
   0  18  12     1144.64     1139.22     59.56 o 
   1   1  13     1659.69     1735.12     17.21 o 
   2   1  13     2018.87     2032.64     20.49 o 
   3   1  13       19.42       13.34      8.60 o 
   4   1  13      896.27      849.95     17.92 o 
   5   1  13      212.47      219.24     16.05 o 
   6   1  13      353.48      389.73     18.35 o 
   7   1  13     1085.23     1017.19     31.31 o 
   8   1  13      448.30      398.79     25.46 o 
   0   2  13      732.55      758.53     15.62 o 
   1   2  13      274.14      294.01      7.53 o 
   2   2  13        8.94        3.13      7.39 o 
   3   2  13     3504.10     3305.42     35.44 o 
   4   2  13     4214.22     4089.09     45.87 o 
   5   2  13      641.74      662.67     24.37 o 
   6   2  13      409.02      395.09     21.95 o 
   7   2  13      177.37      161.03     20.74 o 
   8   2  13       38.30       48.07     24.90 o 
   1   3  13     2247.29     2141.30     22.27 o 
   2   3  13       94.14      127.04      8.52 o 
   3   3  13      141.79      129.86     11.52 o 
   4   3  13       36.70        8.86     12.94 o 
   5   3  13     2250.70     2137.85     42.72 o 
   6   3  13      226.50      224.75     19.78 o 
   7   3  13      177.71      163.87     20.53 o 
   8   3  13      123.32      142.88     22.58 o 
   0   4  13     6420.28     6546.58    127.93 o 
   1   4  13      159.99      179.60      8.70 o 
   2   4  13     1054.94     1101.36     18.09 o 
   3   4  13      711.09      705.16     19.74 o 
   4   4  13     2619.30     2517.25     36.79 o 
   5   4  13     1402.02     1449.48     28.65 o 
   6   4  13      302.00      258.98     20.81 o 
   7   4  13      153.28      181.59     21.89 o 
   8   4  13      183.30      219.65     26.32 o 
   1   5  13      207.38      200.75      9.61 o 
   2   5  13      125.25      132.72      9.39 o 
   3   5  13        3.14      -14.66      9.78 o 
   4   5  13        6.49        7.15     12.03 o 
   5   5  13      454.31      465.33     17.83 o 
   6   5  13       11.87       30.75     18.90 o 
   7   5  13        0.74       -9.38     19.37 o 
   8   5  13       66.69       43.34     23.69 o 
   0   6  13       28.00        6.55      8.97 o 
   1   6  13      827.07      814.14     14.34 o 
   2   6  13      144.70      191.89     11.13 o 
   3   6  13     4118.05     4051.50     42.20 o 
   4   6  13       38.81       28.98     13.13 o 
   5   6  13      107.90      139.50     14.45 o 
   6   6  13      249.22      198.65     19.17 o 
   7   6  13      491.50      544.80     27.23 o 
   1   7  13      213.26      217.64      9.59 o 
   2   7  13     2343.23     2288.86     28.55 o 
   3   7  13      738.80      732.02     17.62 o 
   4   7  13       31.87       32.49     12.19 o 
   5   7  13      313.14      326.22     17.04 o 
   6   7  13     1213.82     1248.27     29.74 o 
   7   7  13      536.20      554.95     24.82 o 
   0   8  13      134.81      139.78     18.45 o 
   1   8  13      388.75      371.21     12.47 o 
   2   8  13       97.53       85.09     10.93 o 
   3   8  13      111.47      122.72     12.39 o 
   4   8  13        1.95       -4.70     16.14 o 
   5   8  13      784.69      736.61     22.63 o 
   6   8  13      230.71      224.06     19.64 o 
   7   8  13      290.01      311.41     22.64 o 
   1   9  13     2174.43     2110.19     31.08 o 
   2   9  13     1238.54     1282.04     24.13 o 
   3   9  13     1198.30     1141.11     23.47 o 
   4   9  13      349.44      335.30     15.22 o 
   5   9  13     1119.21     1175.03     26.75 o 
   6   9  13      183.10      223.64     18.97 o 
   7   9  13      246.99      264.46     22.55 o 
   0  10  13       12.91       -6.74     17.86 o 
   1  10  13      991.78      991.95     25.09 o 
   2  10  13        2.57        1.69     12.87 o 
   3  10  13      698.53      704.33     21.14 o 
   4  10  13      559.98      612.50     20.03 o 
   5  10  13      425.62      492.40     20.85 o 
   6  10  13        5.02       31.89     17.98 o 
   1  11  13      191.23      184.74     24.77 o 
   2  11  13      950.38      890.20     22.84 o 
   3  11  13        5.95        6.86     14.17 o 
   4  11  13      186.51      185.79     17.37 o 
   5  11  13        5.84        7.00     17.83 o 
   6  11  13       51.58       54.43     19.08 o 
   0  12  13      262.30      308.83     28.09 o 
   1  12  13      110.82      128.38     17.68 o 
   2  12  13       84.04       69.02     19.40 o 
   3  12  13      186.30      236.33     19.12 o 
   4  12  13       41.36       52.29     16.38 o 
   5  12  13        9.85       22.04     19.52 o 
   6  12  13       60.73       20.95     18.88 o 
   1  13  13      820.82      835.54     43.07 o 
   2  13  13      186.82      216.88     19.85 o 
   3  13  13      168.50      190.38     17.57 o 
   4  13  13        0.35      -28.02     18.68 o 
   5  13  13       76.06      106.53     21.56 o 
   0  14  13     1561.10     1493.17     53.86 o 
   1  14  13       20.65      -11.84     18.50 o 
   2  14  13      104.95       86.43     19.48 o 
   3  14  13       30.18       37.95     16.60 o 
   4  14  13      152.99      162.54     19.18 o 
   5  14  13      131.55       87.74     23.02 o 
   1  15  13        2.25       -1.01     19.12 o 
   2  15  13      343.14      349.93     23.36 o 
   3  15  13       35.60       27.60     17.94 o 
   4  15  13        2.16      -22.91     17.86 o 
   0  16  13      346.70      306.81     36.50 o 
   1  16  13        2.92       19.10     22.82 o 
   2  16  13        6.75      -10.00     20.42 o 
   3  16  13      130.14      173.65     22.60 o 
   1  17  13        0.76      -26.00     21.80 o 
   2  17  13       32.59       23.16     23.11 o 
   0   0  14      462.19      553.47     20.48 o 
   1   0  14      149.55      131.51     11.75 o 
   2   0  14      121.24      124.95     11.69 o 
   3   0  14     6018.49     5903.09     75.10 o 
   4   0  14     1041.15      956.38     29.07 o 
   5   0  14     1123.51     1135.78     41.47 o 
   6   0  14      119.28       86.08     27.19 o 
   7   0  14       67.70       55.43     30.70 o 
   8   0  14       84.00       88.26     33.32 o 
   1   1  14     1078.00      993.84     14.62 o 
   2   1  14     1041.23     1054.16     15.00 o 
   3   1  14      198.97      168.87     10.48 o 
   4   1  14      204.92      226.69     14.07 o 
   5   1  14     1389.97     1323.19     27.26 o 
   6   1  14      907.46      834.09     27.90 o 
   7   1  14      175.89      165.13     22.20 o 
   8   1  14      123.51       98.39     23.58 o 
   0   2  14     3190.50     3513.09     38.64 o 
   1   2  14      135.07       95.94      7.48 o 
   2   2  14        2.95      -10.54      7.96 o 
   3   2  14     6333.60     5944.93     61.76 o 
   4   2  14     4064.58     3822.44     44.49 o 
   5   2  14        9.17       17.74     19.07 o 
   6   2  14      447.29      377.47     19.40 o 
   7   2  14      386.07      358.53     23.81 o 
   8   2  14      115.07      136.81     23.28 o 
   1   3  14      415.81      424.88     11.44 o 
   2   3  14     1660.02     1686.21     19.95 o 
   3   3  14     2003.79     1873.80     28.89 o 
   4   3  14      200.31      179.48     14.34 o 
   5   3  14       45.51       20.55     16.88 o 
   6   3  14      388.11      378.56     22.29 o 
   7   3  14     1059.24     1101.57     33.88 o 
   0   4  14      403.06      340.92     13.31 o 
   1   4  14     1566.76     1594.45     19.44 o 
   2   4  14      290.46      267.81     10.61 o 
   3   4  14      305.93      324.54     14.15 o 
   4   4  14      253.93      230.46     17.55 o 
   5   4  14      164.32      171.14     16.66 o 
   6   4  14       21.09       21.13     18.61 o 
   7   4  14      141.31      141.51     38.60 o 
   1   5  14     5288.54     5369.68     72.03 o 
   2   5  14     2207.08     2323.25     32.15 o 
   3   5  14       21.97       27.82     13.77 o 
   4   5  14      769.22      732.18     22.67 o 
   5   5  14      663.24      687.80     23.57 o 
   6   5  14      930.35      863.45     32.01 o 
   7   5  14      366.50      402.14     26.10 o 
   0   6  14       33.97        8.68     15.90 o 
   1   6  14       15.11        6.46     10.35 o 
   2   6  14      940.66      965.21     19.95 o 
   3   6  14       92.83       82.90     12.66 o 
   4   6  14       59.29       72.90     13.94 o 
   5   6  14       45.05       52.80     15.12 o 
   6   6  14        1.47      -30.91     20.61 o 
   7   6  14       23.73        1.56     20.05 o 
   1   7  14      272.53      294.34     11.44 o 
   2   7  14      672.04      735.67     17.62 o 
   3   7  14      173.89      161.50     12.44 o 
   4   7  14       30.28       12.75     13.46 o 
   5   7  14      129.64      143.04     15.75 o 
   6   7  14       91.79       76.45     17.79 o 
   7   7  14      213.30      222.13     47.72 o 
   0   8  14     1751.22     1730.73     41.87 o 
   1   8  14       12.17       13.22     10.14 o 
   2   8  14        3.04       16.82     11.02 o 
   3   8  14       21.55        1.66     11.54 o 
   4   8  14      813.93      799.13     21.88 o 
   5   8  14      569.60      599.97     20.68 o 
   6   8  14      339.79      294.58     21.36 o 
   7   8  14       10.94      -11.57     20.31 o 
   1   9  14       92.23      102.82     13.73 o 
   2   9  14       56.91       67.99     12.02 o 
   3   9  14        6.97       -1.56     12.35 o 
   4   9  14        1.56      -16.65     17.46 o 
   5   9  14       30.49       16.51     18.24 o 
   6   9  14       39.62       23.71     17.16 o 
   0  10  14      973.64      863.78     32.29 o 
   1  10  14      229.21      250.65     19.66 o 
   2  10  14       52.29       44.78     14.11 o 
   3  10  14      159.78      187.53     14.39 o 
   4  10  14      601.06      594.47     21.39 o 
   5  10  14      451.58      437.07     21.11 o 
   6  10  14      135.77      129.93     18.91 o 
   1  11  14       84.29       61.46     16.09 o 
   2  11  14        5.76       21.67     18.63 o 
   3  11  14        3.69       14.35     14.94 o 
   4  11  14      123.32      183.85     16.20 o 
   5  11  14       36.80       45.04     17.77 o 
   6  11  14       31.55       -0.94     19.00 o 
   0  12  14        3.81        1.86     21.05 o 
   1  12  14       30.67       31.64     17.67 o 
   2  12  14      393.49      337.96     21.04 o 
   3  12  14       34.77        8.35     15.58 o 
   4  12  14       18.27        4.50     18.03 o 
   5  12  14      411.51      401.94     21.69 o 
   1  13  14      855.09      853.33     28.49 o 
   2  13  14      429.32      444.40     27.12 o 
   3  13  14      106.53      114.33     17.51 o 
   4  13  14      194.15      157.07     18.57 o 
   5  13  14      353.48      364.23     24.65 o 
   0  14  14        5.11      -12.27     30.12 o 
   1  14  14      566.79      565.24     24.51 o 
   2  14  14       42.07       -1.47     18.75 o 
   3  14  14      295.07      330.67     23.09 o 
   4  14  14        9.10      -19.59     20.83 o 
   1  15  14       17.38       20.19     20.06 o 
   2  15  14        2.91      -29.81     19.87 o 
   3  15  14      250.15      199.52     23.48 o 
   0  16  14        3.82       34.05     37.57 o 
   1  16  14      239.08      280.98     27.60 o 
   2  16  14        0.56      -30.63     20.42 o 
   1   1  15     3115.75     3189.18     28.82 o 
   2   1  15      321.11      379.35     11.37 o 
   3   1  15      169.68      202.31     12.12 o 
   4   1  15       12.14       42.32     12.82 o 
   5   1  15      398.04      386.51     18.42 o 
   6   1  15      847.28      802.68     28.96 o 
   7   1  15      395.30      383.48     25.13 o 
   0   2  15     1436.40     1633.82     23.35 o 
   1   2  15      491.21      454.93     10.94 o 
   2   2  15        5.38       -1.40      8.95 o 
   3   2  15      207.10      178.51     12.47 o 
   4   2  15        8.44       11.75     12.23 o 
   5   2  15       22.60       20.53     15.51 o 
   6   2  15        2.36       -0.99     16.76 o 
   7   2  15      257.75      248.41     23.48 o 
   1   3  15      175.98      185.76      9.56 o 
   2   3  15      346.22      400.57     12.57 o 
   3   3  15      724.31      651.56     19.20 o 
   4   3  15      109.05      122.63     14.18 o 
   5   3  15      213.59      213.59     17.84 o 
   6   3  15      755.78      702.22     24.35 o 
   7   3  15      375.75      327.90     24.36 o 
   0   4  15      279.47      395.03     16.96 o 
   1   4  15       73.71       72.00      8.99 o 
   2   4  15      102.60      100.31     11.33 o 
   3   4  15     1921.39     1902.57     28.84 o 
   4   4  15       66.70       36.89     13.75 o 
   5   4  15     1155.33     1066.73     26.98 o 
   6   4  15        0.52        6.06     18.79 o 
   7   4  15      211.58      176.47     23.59 o 
   1   5  15       41.66       14.33      9.50 o 
   2   5  15     1279.13     1353.71     32.67 o 
   3   5  15      343.09      319.38     14.99 o 
   4   5  15       11.20       12.62     14.59 o 
   5   5  15       53.15       55.89     17.38 o 
   6   5  15      234.12      274.87     22.89 o 
   7   5  15        5.61       13.32     21.91 o 
   0   6  15     4915.75     5121.62    157.36 o 
   1   6  15      650.33      634.91     17.15 o 
   2   6  15       75.76       91.14     11.32 o 
   3   6  15     1889.25     1824.51     28.76 o 
   4   6  15     1714.38     1723.25     32.00 o 
   5   6  15       93.66       92.83     21.60 o 
   6   6  15      349.73      348.94     32.49 o 
   7   6  15      128.98       78.15     22.60 o 
   1   7  15      116.39       90.60     13.22 o 
   2   7  15       46.65       35.52     10.34 o 
   3   7  15        1.57      -10.69     13.18 o 
   4   7  15      115.15      125.48     15.16 o 
   5   7  15      261.12      243.80     25.35 o 
   6   7  15       14.20       -6.85     25.66 o 
   7   7  15      223.15      253.67     25.92 o 
   0   8  15      697.44      681.36     29.92 o 
   1   8  15       25.47       26.25     13.49 o 
   2   8  15       58.16       34.30     12.09 o 
   3   8  15        6.31       10.77     13.60 o 
   4   8  15      160.63      181.87     16.18 o 
   5   8  15       12.80      -22.31     14.87 o 
   6   8  15       52.50       36.94     19.38 o 
   1   9  15     1650.27     1654.13     44.57 o 
   2   9  15      554.25      575.86     17.66 o 
   3   9  15      144.70      137.01     13.54 o 
   4   9  15       27.57        5.43     15.95 o 
   5   9  15      569.20      577.94     21.72 o 
   6   9  15     1058.26     1064.41     28.63 o 
   0  10  15        4.86      -23.26     19.94 o 
   1  10  15      139.09      120.61     17.20 o 
   2  10  15       54.22       42.86     16.82 o 
   3  10  15       32.23       40.16     13.88 o 
   4  10  15       73.92       28.96     16.36 o 
   5  10  15       23.00       12.70     17.48 o 
   6  10  15       71.24       57.57     18.60 o 
   1  11  15      271.11      245.49     19.37 o 
   2  11  15      666.31      686.54     24.44 o 
   3  11  15        8.56      -17.23     14.40 o 
   4  11  15       29.41       18.93     17.52 o 
   5  11  15       60.23       52.88     18.85 o 
   0  12  15      815.29      788.47     34.96 o 
   1  12  15       70.88       52.51     18.15 o 
   2  12  15        1.00       -9.93     18.12 o 
   3  12  15      196.56      217.59     20.42 o 
   4  12  15      947.76      996.93     27.58 o 
   5  12  15        8.61        9.81     19.66 o 
   1  13  15       18.85       38.31     19.34 o 
   2  13  15        1.96      -27.07     18.05 o 
   3  13  15        7.79      -22.81     19.72 o 
   4  13  15        0.01      -22.95     18.05 o 
   0  14  15      243.20      232.25     34.70 o 
   1  14  15        6.77       -4.20     21.77 o 
   2  14  15        0.04       -8.40     19.90 o 
   3  14  15      237.99      252.63     23.37 o 
   4  14  15       21.65       47.67     24.43 o 
   1  15  15       10.75       10.81     19.39 o 
   2  15  15       55.15       67.98     20.85 o 
   3  15  15       52.63       47.03     22.17 o 
   0  16  15        6.73       17.18     33.52 o 
   1  16  15        5.19       -5.37     23.00 o 
   0   0  16       11.89      -13.38     14.15 o 
   1   0  16     1920.59     1933.20     30.20 o 
   2   0  16     1487.81     1432.54     26.31 o 
   3   0  16     1048.90     1011.27     29.41 o 
   4   0  16      787.77      839.31     37.90 o 
   5   0  16      299.20      337.09     47.19 o 
   6   0  16      397.23      356.15     34.01 o 
   7   0  16      716.63      667.49     41.14 o 
   1   1  16      606.36      653.43     13.81 o 
   2   1  16      603.60      656.59     14.88 o 
   3   1  16       83.42       68.40     11.82 o 
   4   1  16      626.44      644.05     19.89 o 
   5   1  16       56.92       76.72     17.84 o 
   6   1  16      302.01      321.52     22.92 o 
   7   1  16       32.33       15.56     22.10 o 
   0   2  16     1657.84     1848.90     29.49 o 
   1   2  16      765.89      776.10     15.23 o 
   2   2  16        7.53      -14.16     10.03 o 
   3   2  16       29.52       11.02     14.27 o 
   4   2  16     1468.79     1466.75     26.38 o 
   5   2  16      559.22      602.18     21.78 o 
   6   2  16       31.00       14.74     19.62 o 
   7   2  16       22.68       12.62     21.76 o 
   1   3  16      830.15      855.78     15.91 o 
   2   3  16       13.06       31.13     10.41 o 
   3   3  16      311.01      285.58     14.70 o 
   4   3  16       12.14        8.12     13.50 o 
   5   3  16     1584.03     1484.10     30.08 o 
   6   3  16      175.88      193.75     22.67 o 
   7   3  16      173.25      207.51     50.38 o 
   0   4  16      126.67      138.27     24.38 o 
   1   4  16      363.51      396.02     12.81 o 
   2   4  16      111.94       98.36     11.68 o 
   3   4  16       12.83        1.91     12.97 o 
   4   4  16      139.66      157.20     15.41 o 
   5   4  16        6.83       -8.81     15.83 o 
   6   4  16        4.04       -2.86     17.39 o 
   7   4  16      109.51       76.08     20.42 o 
   1   5  16      545.46      579.52     16.77 o 
   2   5  16      575.47      629.09     18.96 o 
   3   5  16        2.04       -5.03     13.37 o 
   4   5  16      140.11      133.52     15.57 o 
   5   5  16      576.22      575.17     20.54 o 
   6   5  16     1637.16     1588.64     37.77 o 
   7   5  16      203.01      195.57     25.06 o 
   0   6  16        2.44      -31.48     30.53 o 
   1   6  16       82.69       80.26     13.42 o 
   2   6  16      418.69      411.00     16.32 o 
   3   6  16      272.15      272.60     16.05 o 
   4   6  16       18.81        5.16     14.36 o 
   5   6  16      149.70      153.65     18.92 o 
   6   6  16      141.05      147.10     23.28 o 
   1   7  16      493.28      563.84     19.11 o 
   2   7  16       10.14       18.82     15.30 o 
   3   7  16      181.14      163.35     15.22 o 
   4   7  16        7.24      -16.48     15.98 o 
   5   7  16      563.00      583.12     24.69 o 
   6   7  16      374.62      393.25     25.50 o 
   0   8  16        2.99        5.24     18.86 o 
   1   8  16      196.62      199.28     16.46 o 
   2   8  16      356.66      373.11     16.85 o 
   3   8  16     2118.30     2027.87     32.10 o 
   4   8  16      502.52      565.23     22.20 o 
   5   8  16      114.08      115.07     19.81 o 
   6   8  16       26.58       55.41     19.96 o 
   1   9  16      110.84       84.76     14.94 o 
   2   9  16        5.39       -7.76     16.29 o 
   3   9  16        0.49      -12.07     14.77 o 
   4   9  16        0.15      -10.44     16.08 o 
   5   9  16        5.38        6.22     17.20 o 
   6   9  16        0.04       -8.85     18.73 o 
   0  10  16       18.95        5.30     21.78 o 
   1  10  16       26.38       27.02     15.24 o 
   2  10  16      392.58      413.11     21.71 o 
   3  10  16     1038.73     1019.88     25.31 o 
   4  10  16      379.82      430.65     19.78 o 
   5  10  16       53.59       15.68     18.31 o 
   1  11  16      259.98      233.89     19.94 o 
   2  11  16       16.17        0.22     17.93 o 
   3  11  16      139.07      179.32     20.69 o 
   4  11  16       52.69       41.89     21.31 o 
   5  11  16      434.80      483.50     22.71 o 
   0  12  16        3.05      -24.99     22.74 o 
   1  12  16       18.81        1.08     18.95 o 
   2  12  16      116.31       94.75     23.31 o 
   3  12  16      542.76      582.01     25.58 o 
   4  12  16       14.91      -26.83     17.88 o 
   1  13  16      140.15      106.55     19.95 o 
   2  13  16      145.48      152.67     20.70 o 
   3  13  16       20.51      -12.26     19.19 o 
   4  13  16       26.18       37.62     20.69 o 
   0  14  16      402.22      317.16     49.48 o 
   1  14  16      174.25      204.00     22.17 o 
   2  14  16       20.49      -11.62     20.56 o 
   3  14  16       25.40       24.22     21.25 o 
   1  15  16      167.90      115.88     22.95 o 
   2  15  16      215.58      220.34     24.51 o 
   1   1  17      532.78      592.88     15.34 o 
   2   1  17        8.59       32.64     10.59 o 
   3   1  17        1.92      -11.43     12.19 o 
   4   1  17      395.60      444.75     19.67 o 
   5   1  17      905.53      829.47     28.60 o 
   6   1  17      646.91      663.51     27.59 o 
   7   1  17       81.16       70.23     23.94 o 
   0   2  17       15.89        9.38     12.53 o 
   1   2  17        9.77       11.00     10.34 o 
   2   2  17       79.67       94.04     11.29 o 
   3   2  17      271.13      282.71     14.40 o 
   4   2  17        8.92       -7.30     13.69 o 
   5   2  17        0.28       -5.79     18.63 o 
   6   2  17       20.96       11.37     21.85 o 
   7   2  17       52.57       37.77     32.38 o 
   1   3  17        2.54       11.99     11.15 o 
   2   3  17      302.49      309.69     13.09 o 
   3   3  17      648.95      621.53     20.08 o 
   4   3  17       16.61       -5.29     14.10 o 
   5   3  17       21.76       -2.74     16.43 o 
   6   3  17        6.45       -6.99     20.71 o 
   0   4  17      306.65      261.63     21.02 o 
   1   4  17      608.01      599.12     18.59 o 
   2   4  17     1209.92     1195.82     22.18 o 
   3   4  17     1079.31     1113.34     28.34 o 
   4   4  17      357.03      434.66     18.49 o 
   5   4  17      138.05      118.20     17.18 o 
   6   4  17      199.98      205.62     20.58 o 
   1   5  17       84.94      117.50     14.02 o 
   2   5  17      382.84      379.33     16.55 o 
   3   5  17       28.41       28.03     13.88 o 
   4   5  17      154.51      148.31     15.94 o 
   5   5  17        1.95      -20.99     15.98 o 
   6   5  17       90.87       91.02     20.15 o 
   0   6  17      137.62      106.06     20.36 o 
   1   6  17       27.63       17.14     16.12 o 
   2   6  17      394.39      388.37     18.74 o 
   3   6  17       62.68       62.84     14.38 o 
   4   6  17       97.15      153.55     16.95 o 
   5   6  17      241.28      233.88     18.31 o 
   6   6  17      107.20       88.93     20.26 o 
   1   7  17     1537.06     1503.89     34.92 o 
   2   7  17        6.82       -9.59     18.56 o 
   3   7  17      171.63      172.85     16.38 o 
   4   7  17       27.92       44.08     16.47 o 
   5   7  17     1392.80     1367.44     35.31 o 
   6   7  17       78.74       85.04     22.78 o 
   0   8  17       10.65       35.01     21.57 o 
   1   8  17      317.13      360.35     18.41 o 
   2   8  17       18.27       -2.88     19.35 o 
   3   8  17      159.13      198.19     19.30 o 
   4   8  17       13.57        8.02     17.86 o 
   5   8  17       58.05       43.29     25.18 o 
   1   9  17       42.32       51.85     15.53 o 
   2   9  17      167.78      141.47     18.50 o 
   3   9  17       74.14       66.59     16.37 o 
   4   9  17      166.72      201.38     18.53 o 
   5   9  17       28.47       28.84     18.23 o 
   0  10  17      124.43      122.75     24.48 o 
   1  10  17       55.68       55.74     16.24 o 
   2  10  17       86.79       77.89     17.95 o 
   3  10  17      974.21      966.03     33.94 o 
   4  10  17       42.84       30.68     17.58 o 
   5  10  17      100.74      104.50     19.69 o 
   1  11  17      943.12      890.86     29.11 o 
   2  11  17       56.48       37.63     19.31 o 
   3  11  17       55.00       19.92     23.38 o 
   4  11  17        2.05      -28.58     20.19 o 
   0  12  17      166.32      160.79     27.45 o 
   1  12  17       32.23       36.73     19.70 o 
   2  12  17       17.93       18.01     18.94 o 
   3  12  17      130.91       85.86     25.08 o 
   4  12  17      160.15      211.83     22.60 o 
   1  13  17       39.51       47.92     21.00 o 
   2  13  17       25.76       -3.59     20.83 o 
   3  13  17      153.69      165.39     26.60 o 
   0  14  17        3.15       56.02     34.30 o 
   1  14  17      267.46      292.15     24.53 o 
   2  14  17       85.57       98.58     22.39 o 
   0   0  18       38.41       86.32     22.94 o 
   1   0  18      695.29      712.36     21.52 o 
   2   0  18      725.74      743.83     28.66 o 
   3   0  18     1132.52     1262.50     35.75 o 
   4   0  18       19.05       65.50     26.54 o 
   5   0  18      184.68      156.38     28.70 o 
   6   0  18       74.16       60.40     31.73 o 
   1   1  18      200.69      195.53     13.59 o 
   2   1  18      291.79      274.95     14.17 o 
   3   1  18       60.22       48.92     13.04 o 
   4   1  18      177.26      162.37     17.47 o 
   5   1  18        9.26       19.66     19.86 o 
   6   1  18      101.27       76.28     22.45 o 
   0   2  18      569.31      604.68     32.68 o 
   1   2  18       29.07        7.96     11.67 o 
   2   2  18      500.31      522.45     15.44 o 
   3   2  18      240.14      253.20     14.86 o 
   4   2  18      797.25      694.68     21.90 o 
   5   2  18        9.75       -3.90     21.16 o 
   6   2  18      415.42      356.90     25.88 o 
   1   3  18     1395.40     1492.39     26.63 o 
   2   3  18        0.79      -16.58     11.42 o 
   3   3  18      701.76      653.96     20.70 o 
   4   3  18      723.63      643.37     21.61 o 
   5   3  18     2340.76     2110.49     44.13 o 
   6   3  18      617.44      658.19     28.73 o 
   0   4  18      502.44      568.25     26.89 o 
   1   4  18      211.68      223.30     17.25 o 
   2   4  18       35.19       14.76     12.47 o 
   3   4  18      775.47      835.16     22.59 o 
   4   4  18       12.90       13.37     14.97 o 
   5   4  18       77.91       38.70     16.85 o 
   6   4  18        3.33       -1.78     21.14 o 
   1   5  18       13.20       26.32     18.26 o 
   2   5  18      496.55      416.95     19.67 o 
   3   5  18      189.57      185.66     16.11 o 
   4   5  18      338.98      348.06     18.91 o 
   5   5  18      344.52      291.68     24.11 o 
   6   5  18       68.73       80.92     21.07 o 
   0   6  18      418.92      498.31     31.50 o 
   1   6  18       89.81       89.40     17.67 o 
   2   6  18       20.30      -26.36     19.10 o 
   3   6  18      180.41      182.84     16.58 o 
   4   6  18       67.73       58.34     17.17 o 
   5   6  18      114.45      102.99     18.46 o 
   6   6  18        5.09       29.78     23.69 o 
   1   7  18       93.35      110.98     15.82 o 
   2   7  18       94.35       51.77     19.76 o 
   3   7  18      132.50      121.25     18.23 o 
   4   7  18      163.25      171.80     17.99 o 
   5   7  18      171.45      198.87     19.16 o 
   0   8  18        1.96      -11.82     22.10 o 
   1   8  18      721.08      742.61     27.11 o 
   2   8  18        6.65       27.31     20.23 o 
   3   8  18      137.53       82.14     22.36 o 
   4   8  18       16.65        3.30     23.68 o 
   5   8  18       50.89       37.14     18.77 o 
   1   9  18       35.76       54.76     16.69 o 
   2   9  18       57.97       57.13     22.11 o 
   3   9  18        2.84        0.76     22.37 o 
   4   9  18        0.31       18.19     18.90 o 
   5   9  18       72.65       84.05     33.28 o 
   0  10  18       69.32       23.36     24.50 o 
   1  10  18      490.53      494.16     23.43 o 
   2  10  18       52.97       18.96     28.04 o 
   3  10  18       40.66       36.52     22.44 o 
   4  10  18        7.37        8.46     18.36 o 
   1  11  18       88.98       78.89     20.20 o 
   2  11  18      356.16      411.59     27.20 o 
   3  11  18       59.55       17.44     23.81 o 
   4  11  18        4.13      -35.90     23.93 o 
   0  12  18        1.99       -5.49     26.16 o 
   1  12  18      227.52      224.87     22.98 o 
   2  12  18       43.07       17.11     20.11 o 
   3  12  18      121.38       87.81     32.53 o 
   1  13  18        3.71      -32.52     21.68 o 
   2  13  18      144.00      125.76     22.70 o 
   1   1  19       12.59       31.54     13.59 o 
   2   1  19      208.19      147.35     13.88 o 
   3   1  19       94.06       78.90     15.33 o 
   4   1  19      295.50      277.91     19.46 o 
   5   1  19      703.58      681.08     26.99 o 
   6   1  19       43.53       58.11     23.01 o 
   0   2  19      540.62      481.50     43.98 o 
   1   2  19      427.81      450.44     16.18 o 
   2   2  19      639.43      685.01     19.21 o 
   3   2  19       29.74        6.84     13.66 o 
   4   2  19       76.23       70.92     17.47 o 
   5   2  19        0.89        0.08     20.80 o 
   6   2  19      311.68      350.48     26.22 o 
   1   3  19      323.10      407.30     23.50 o 
   2   3  19       65.73       82.96     14.91 o 
   3   3  19       10.63        5.61     15.08 o 
   4   3  19      388.30      363.41     19.54 o 
   5   3  19      142.88      141.36     21.40 o 
   6   3  19        0.60       15.86     25.21 o 
   0   4  19        3.78        5.89     26.47 o 
   1   4  19      208.44      225.15     17.83 o 
   2   4  19       41.43       62.21     15.03 o 
   3   4  19       57.09       60.54     19.74 o 
   4   4  19      499.44      587.34     21.11 o 
   5   4  19       10.80        5.98     17.50 o 
   1   5  19      154.17      106.90     17.79 o 
   2   5  19      803.92      790.56     29.94 o 
   3   5  19       32.52       32.88     15.02 o 
   4   5  19      147.90      137.94     17.92 o 
   5   5  19       67.40       75.69     18.76 o 
   0   6  19     1660.39     1575.93     45.15 o 
   1   6  19      430.45      487.50     22.24 o 
   2   6  19      220.25      269.91     24.47 o 
   3   6  19      206.03      197.01     23.02 o 
   4   6  19      265.32      240.84     19.01 o 
   5   6  19       38.59       37.67     18.12 o 
   1   7  19       73.91       75.88     19.12 o 
   2   7  19      372.25      500.25     31.48 o 
   3   7  19        2.17       -8.26     21.34 o 
   4   7  19       74.10       40.22     17.94 o 
   5   7  19       92.88       93.71     19.70 o 
   0   8  19      108.88      100.10     24.37 o 
   1   8  19        0.18      -17.71     18.32 o 
   2   8  19       66.96       33.14     27.24 o 
   3   8  19       90.59      132.24     39.50 o 
   4   8  19      224.05      233.43     21.91 o 
   1   9  19        2.67       -7.25     19.31 o 
   2   9  19       65.26       49.05     24.19 o 
   3   9  19      173.03      221.42     25.48 o 
   4   9  19       46.37      -19.76     26.98 o 
   0  10  19      281.50      320.62     28.73 o 
   1  10  19       45.38       51.45     20.20 o 
   2  10  19        3.06       -1.22     23.08 o 
   3  10  19       24.44       30.40     24.41 o 
   1  11  19       30.05      -14.90     20.23 o 
   2  11  19      161.50      161.98     23.89 o 
   3  11  19        0.48      -18.30     23.39 o 
   0  12  19      436.44      467.82     33.40 o 
   1  12  19       23.81       -0.11     20.78 o 
   2  12  19        9.52        6.72     24.93 o 
   0   0  20       19.42        1.09     40.32 o 
   1   0  20       22.91       22.45     25.92 o 
   2   0  20      372.29      389.00     25.06 o 
   3   0  20       17.95       15.73     34.30 o 
   4   0  20       98.01      142.43     38.03 o 
   5   0  20        4.50       -8.04     30.12 o 
   1   1  20      595.90      689.28     28.34 o 
   2   1  20      345.18      388.66     19.67 o 
   3   1  20      210.64      215.84     17.24 o 
   4   1  20      167.84      171.86     19.34 o 
   5   1  20       73.67       89.86     22.69 o 
   0   2  20     1997.64     1901.31     63.22 o 
   1   2  20      820.21      864.07     29.62 o 
   2   2  20        1.63        6.97     14.91 o 
   3   2  20      253.85      295.74     18.11 o 
   4   2  20       44.65       26.14     17.79 o 
   5   2  20      475.11      453.46     26.53 o 
   1   3  20        6.70      -15.17     18.38 o 
   2   3  20        6.59        5.49     16.19 o 
   3   3  20      167.77      157.84     16.84 o 
   4   3  20       93.57      102.27     18.99 o 
   5   3  20        4.10      -34.01     22.67 o 
   0   4  20      100.89      128.99     36.19 o 
   1   4  20        0.02       11.69     17.10 o 
   2   4  20        0.11       -7.96     16.67 o 
   3   4  20       93.36       73.50     18.22 o 
   4   4  20       88.48      108.05     17.95 o 
   5   4  20       52.83        3.99     20.58 o 
   1   5  20      553.84      617.97     24.05 o 
   2   5  20      354.10      381.45     24.08 o 
   3   5  20       39.21       61.19     20.50 o 
   4   5  20      282.20      252.32     19.42 o 
   5   5  20      592.65      707.57     25.37 o 
   0   6  20       74.01       41.23     29.80 o 
   1   6  20        0.57        2.75     18.03 o 
   2   6  20      117.03      114.24     22.07 o 
   3   6  20       25.43       13.09     23.81 o 
   4   6  20       17.37       17.93     17.56 o 
   1   7  20       50.10       39.72     19.59 o 
   2   7  20      147.07      132.75     26.68 o 
   3   7  20       68.39       58.63     23.42 o 
   4   7  20      134.85      145.30     24.97 o 
   0   8  20       55.00       61.76     23.87 o 
   1   8  20       14.57        9.66     19.28 o 
   2   8  20       50.44       47.23     22.91 o 
   3   8  20       34.00       21.92     22.93 o 
   4   8  20      101.89       34.55     25.92 o 
   1   9  20       27.84      -11.23     19.30 o 
   2   9  20       14.24       20.56     23.92 o 
   3   9  20       40.68       50.29     24.62 o 
   0  10  20      223.01      222.67     30.27 o 
   1  10  20       84.72      118.07     25.02 o 
   2  10  20       74.48       44.73     26.98 o 
   1  11  20        5.30        2.51     23.87 o 
   2  11  20        5.07        6.96     34.70 o 
   1   1  21        6.14       20.62     27.21 o 
   2   1  21        5.90       11.10     21.29 o 
   3   1  21      134.12      147.59     17.18 o 
   4   1  21      285.58      284.47     21.26 o 
   0   2  21        3.29       12.14     26.84 o 
   1   2  21       80.50      153.86     25.02 o 
   2   2  21        1.01       -9.33     20.90 o 
   3   2  21      181.87      217.75     22.54 o 
   4   2  21        0.84       -1.00     20.72 o 
   1   3  21        3.86       20.13     19.72 o 
   2   3  21        1.63       -4.85     19.63 o 
   3   3  21      386.08      379.50     24.38 o 
   4   3  21       78.63       64.38     22.66 o 
   0   4  21       33.70       19.24     29.16 o 
   1   4  21       31.63      -10.72     39.01 o 
   2   4  21        1.19       -0.54     26.45 o 
   3   4  21        0.68        9.51     21.02 o 
   4   4  21      128.33      118.52     20.51 o 
   1   5  21      407.19      470.12     26.73 o 
   2   5  21       60.04       60.21     30.89 o 
   3   5  21      167.14      181.85     24.10 o 
   4   5  21        0.12        4.39     19.38 o 
   0   6  21      125.24      133.42     32.97 o 
   1   6  21      348.65      465.30     25.21 o 
   2   6  21        1.14       20.06     21.09 o 
   3   6  21      186.22      203.84     25.13 o 
   4   6  21        1.33       19.52     23.37 o 
   1   7  21      329.96      333.72     23.01 o 
   2   7  21      143.70       83.54     23.64 o 
   3   7  21       19.64       -5.16     22.25 o 
   0   8  21      241.71      242.64     37.22 o 
   1   8  21      100.60       90.90     21.58 o 
   2   8  21       38.79       -3.96     22.72 o 
   3   8  21      304.33      346.02     27.28 o 
   1   9  21      100.15      117.40     22.28 o 
   2   9  21        6.09      -26.76     24.19 o 
   0  10  21      222.01      135.69     39.19 o 
   1  10  21       86.18       76.34     24.44 o 
   2   0  22      215.96      228.05     32.60 o 
   3   0  22      231.31      162.68     31.73 o 
   4   0  22      540.59      559.44     49.48 o 
   1   1  22        1.54       23.38     29.43 o 
   2   1  22       52.52       33.23     24.13 o 
   3   1  22       69.93       78.38     20.12 o 
   4   1  22        5.54       -3.71     19.59 o 
   0   2  22       41.75      -32.97     28.78 o 
   1   2  22       12.67       42.69     28.38 o 
   2   2  22       50.88       24.13     29.43 o 
   3   2  22        0.30        6.08     21.39 o 
   4   2  22       32.47       36.94     19.79 o 
   1   3  22      200.07      170.75     26.98 o 
   2   3  22      496.41      500.45     31.54 o 
   3   3  22        2.64        9.47     25.39 o 
   0   4  22      269.35      291.32     49.94 o 
   1   4  22      415.87      456.01     27.21 o 
   2   4  22       17.67       30.64     26.44 o 
   3   4  22      237.96      256.93     25.23 o 
   1   5  22        5.11       12.97     21.66 o 
   2   5  22       14.93        2.65     21.95 o 
   3   5  22      120.02      125.11     23.66 o 
   0   6  22      166.42      169.69     35.20 o 
   1   6  22       24.05      -20.20     23.47 o 
   2   6  22        2.58      -18.71     22.46 o 
   3   6  22        1.21        3.03     24.14 o 
   1   7  22       53.81       24.89     23.26 o 
   2   7  22        2.31      -19.53     23.62 o 
   0   8  22      274.65      221.17     42.61 o 
   1   8  22        0.15       18.26     24.79 o 
   1   1  23       29.64       -5.50     41.23 o 
   2   1  23      160.38      166.64     33.02 o 
   3   1  23       49.82       31.16     26.39 o 
   0   2  23       29.01      -66.89     45.81 o 
   1   2  23        2.99      -45.12     30.08 o 
   2   2  23       19.72      -50.17     33.44 o 
   3   2  23        4.66      -46.95     31.30 o 
   1   3  23        8.72       22.04     26.18 o 
   2   3  23        9.15       -4.00     32.07 o 
   0   4  23     1113.73     1251.93     52.73 o 
   1   4  23        0.81      -22.39     27.47 o 
   2   4  23       17.70      -37.08     25.17 o 
   1   5  23       79.22       40.07     24.46 o 
   2   5  23      424.21      484.97     33.64 o 
   0   6  23      292.21      357.49     69.18 o 
   1   6  23       11.97      -20.62     23.83 o 
   1   2  24      190.11       66.89     47.65 o 
                                                 
